# Supplementary material for: Genetically predicted immune cells mediate the association between gut microbiota and autoimmune liver diseases
Source: Front Microbiol. 2024 Dec 16;15:1442506. doi: 10.3389/fmicb.2024.1442506 (PMC11684339; doi:10.3389/fmicb.2024.1442506)
Supplement: Supplementary file 1 [file Supplementary_file_1.zip]

Archive with 2 entries (1 files):
- Supplementary Materials/
- Supplementary Materials/Supplementary Materials(Table S1-S13).xlsx
