# Supplementary material for: Genetically predicted immune cells mediate the association between gut microbiota and autoimmune liver diseases
Source: Front Microbiol. 2024 Dec 16;15:1442506. doi: 10.3389/fmicb.2024.1442506 (PMC11684339; doi:10.3389/fmicb.2024.1442506)
Supplement: Supplementary file 1 [file Supplementary_file_1.zip › Supplementary Materials/Supplementary Materials(Table S1-S13).xlsx]

## Sheet: Supplementary Table S1
Supplementary Table S1 The SNPs included according to selection criteria as instrumental variables for gut microbiota and autoimmune liver diseases
outcome	exposure	SNP	effect_allele.exposure	other_allele.exposure	effect_allele.outcome	other_allele.outcome	beta.exposure	se.exposure	pval.exposure	beta.outcome	se.outcome	pval.outcome	steiger_dir	R2	F
Autoimmune hepatitis	Gut microbiota abundance (k_Bacteria.p_Firmicutes.c_Negativicutes.o_Selenomonadales.f_Veillonellaceae.g_Veillonella.s_Veillonella_unclassified)	rs12125472	A	G	A	G	-0.145337	0.0315109	3.983e-06	-0.0056	0.0525	0.9154	TRUE	0.00961712	75.1205
Autoimmune hepatitis	Gut microbiota abundance (k_Bacteria.p_Firmicutes.c_Negativicutes.o_Selenomonadales.f_Veillonellaceae.g_Veillonella.s_Veillonella_unclassified)	rs12978412	T	C	T	C	0.140571	0.0307592	4.87641e-06	0.0574	0.0508	0.259	TRUE	0.00908269	70.9077
Autoimmune hepatitis	Gut microbiota abundance (k_Bacteria.p_Firmicutes.c_Negativicutes.o_Selenomonadales.f_Veillonellaceae.g_Veillonella.s_Veillonella_unclassified)	rs3000812	G	A	G	A	0.154688	0.0337761	4.65425e-06	-0.0066	0.0531	0.9012	TRUE	0.00929091	72.5486
Autoimmune hepatitis	Gut microbiota abundance (k_Bacteria.p_Firmicutes.c_Negativicutes.o_Selenomonadales.f_Veillonellaceae.g_Veillonella.s_Veillonella_unclassified)	rs325705	A	G	A	G	-0.140013	0.0314163	8.32358e-06	-0.0475	0.0481	0.3228	TRUE	0.00979829	76.5496
Autoimmune hepatitis	Gut microbiota abundance (k_Bacteria.p_Firmicutes.c_Negativicutes.o_Selenomonadales.f_Veillonellaceae.g_Veillonella.s_Veillonella_unclassified)	rs62111248	A	G	A	G	0.231829	0.0502065	3.88392e-06	-0.0084	0.0815	0.918	TRUE	0.00967202	75.5535
Autoimmune hepatitis	Gut microbiota abundance (k_Bacteria.p_Firmicutes.c_Negativicutes.o_Selenomonadales.f_Veillonellaceae.g_Veillonella.s_Veillonella_unclassified)	rs6548355	G	A	G	A	0.135331	0.0304946	9.08615e-06	-0.0387	0.0489	0.4288	TRUE	0.00866482	67.6169
Autoimmune hepatitis	Gut microbiota abundance (k_Bacteria.p_Firmicutes.c_Negativicutes.o_Selenomonadales.f_Veillonellaceae.g_Veillonella.s_Veillonella_unclassified)	rs6601127	T	G	T	G	-0.136437	0.0295882	4.00322e-06	0.0605	0.0485	0.2121	TRUE	0.00927446	72.4189
Autoimmune hepatitis	Gut microbiota abundance (k_Bacteria.p_Firmicutes.c_Negativicutes.o_Selenomonadales.f_Veillonellaceae.g_Veillonella.s_Veillonella_unclassified)	rs7274039	T	C	T	C	-0.265599	0.0562249	2.31414e-06	0.0575	0.0838	0.4929	TRUE	0.012603	98.7415
Autoimmune hepatitis	Gut microbiota abundance (k_Bacteria.p_Firmicutes.c_Negativicutes.o_Selenomonadales.f_Veillonellaceae.g_Veillonella.s_Veillonella_unclassified)	rs72743290	T	C	T	C	0.241471	0.0518674	3.23117e-06	0.0258	0.0787	0.7435	TRUE	0.0104676	81.8339
Autoimmune hepatitis	Gut microbiota abundance (k_Bacteria.p_Firmicutes.c_Negativicutes.o_Selenomonadales.f_Veillonellaceae.g_Veillonella.s_Veillonella_unclassified)	rs8017450	T	G	T	G	0.262172	0.058491	7.3855e-06	-0.026	0.0973	0.789	TRUE	0.00920186	71.8467
Autoimmune hepatitis	Gut microbiota abundance (k_Bacteria.p_Proteobacteria.c_Betaproteobacteria.o_Burkholderiales.f_Burkholderiales_noname.g_Burkholderiales_noname.s_Burkholderiales_bacterium_1_1_47)	rs10507465	C	T	C	T	-0.139392	0.0297758	2.84951e-06	-0.033	0.0585	0.5732	TRUE	0.00722394	56.291
Autoimmune hepatitis	Gut microbiota abundance (k_Bacteria.p_Proteobacteria.c_Betaproteobacteria.o_Burkholderiales.f_Burkholderiales_noname.g_Burkholderiales_noname.s_Burkholderiales_bacterium_1_1_47)	rs10895784	G	A	G	A	0.120402	0.0257318	2.88104e-06	-0.037	0.0509	0.467	TRUE	0.00682755	53.1811
Autoimmune hepatitis	Gut microbiota abundance (k_Bacteria.p_Proteobacteria.c_Betaproteobacteria.o_Burkholderiales.f_Burkholderiales_noname.g_Burkholderiales_noname.s_Burkholderiales_bacterium_1_1_47)	rs11144350	G	A	G	A	-0.139074	0.0293731	2.19331e-06	-0.1151	0.0572	0.0441103	TRUE	0.00762642	59.4514
Autoimmune hepatitis	Gut microbiota abundance (k_Bacteria.p_Proteobacteria.c_Betaproteobacteria.o_Burkholderiales.f_Burkholderiales_noname.g_Burkholderiales_noname.s_Burkholderiales_bacterium_1_1_47)	rs12941005	C	T	C	T	-0.19123	0.0424371	6.59964e-06	0.1251	0.0815	0.1247	TRUE	0.00638421	49.7055
Autoimmune hepatitis	Gut microbiota abundance (k_Bacteria.p_Proteobacteria.c_Betaproteobacteria.o_Burkholderiales.f_Burkholderiales_noname.g_Burkholderiales_noname.s_Burkholderiales_bacterium_1_1_47)	rs13257050	A	C	A	C	0.130267	0.0287767	5.98742e-06	0.0371	0.0533	0.486	TRUE	0.00683669	53.2527
Autoimmune hepatitis	Gut microbiota abundance (k_Bacteria.p_Proteobacteria.c_Betaproteobacteria.o_Burkholderiales.f_Burkholderiales_noname.g_Burkholderiales_noname.s_Burkholderiales_bacterium_1_1_47)	rs1533824	C	T	C	T	0.137332	0.0266458	2.55012e-07	0.046	0.0528	0.3837	TRUE	0.00833539	65.0246
Autoimmune hepatitis	Gut microbiota abundance (k_Bacteria.p_Proteobacteria.c_Betaproteobacteria.o_Burkholderiales.f_Burkholderiales_noname.g_Burkholderiales_noname.s_Burkholderiales_bacterium_1_1_47)	rs16923154	G	A	G	A	0.208534	0.0440945	2.25341e-06	0.0421	0.0721	0.558799	TRUE	0.00694451	54.0984
Autoimmune hepatitis	Gut microbiota abundance (k_Bacteria.p_Proteobacteria.c_Betaproteobacteria.o_Burkholderiales.f_Burkholderiales_noname.g_Burkholderiales_noname.s_Burkholderiales_bacterium_1_1_47)	rs1792325	T	C	T	C	-0.130563	0.0282354	3.76253e-06	0.0068	0.0485	0.8884	TRUE	0.0081736	63.752
Autoimmune hepatitis	Gut microbiota abundance (k_Bacteria.p_Proteobacteria.c_Betaproteobacteria.o_Burkholderiales.f_Burkholderiales_noname.g_Burkholderiales_noname.s_Burkholderiales_bacterium_1_1_47)	rs1860691	G	A	G	A	0.144092	0.032234	7.81538e-06	-0.1226	0.0633	0.0528603	TRUE	0.00621131	48.3511
Autoimmune hepatitis	Gut microbiota abundance (k_Bacteria.p_Proteobacteria.c_Betaproteobacteria.o_Burkholderiales.f_Burkholderiales_noname.g_Burkholderiales_noname.s_Burkholderiales_bacterium_1_1_47)	rs4717625	G	A	G	A	0.173023	0.035912	1.45037e-06	-0.0037	0.0595	0.9508	TRUE	0.00731814	57.0305
Autoimmune hepatitis	Gut microbiota abundance (k_Bacteria.p_Proteobacteria.c_Betaproteobacteria.o_Burkholderiales.f_Burkholderiales_noname.g_Burkholderiales_noname.s_Burkholderiales_bacterium_1_1_47)	rs6664382	C	G	C	G	0.2324	0.0507459	4.65693e-06	-0.082	0.1251	0.512	TRUE	0.00655981	51.0818
Autoimmune hepatitis	Gut microbiota abundance (k_Bacteria.p_Proteobacteria.c_Betaproteobacteria.o_Burkholderiales.f_Burkholderiales_noname.g_Burkholderiales_noname.s_Burkholderiales_bacterium_1_1_47)	rs73653217	T	A	T	A	-0.17487	0.0351913	6.72574e-07	-0.0602	0.067	0.3691	TRUE	0.00815454	63.6022
Autoimmune hepatitis	Gut microbiota abundance (k_Bacteria.p_Proteobacteria.c_Betaproteobacteria.o_Burkholderiales.f_Burkholderiales_noname.g_Burkholderiales_noname.s_Burkholderiales_bacterium_1_1_47)	rs9468851	G	A	G	A	-0.133177	0.029778	7.73749e-06	-0.1001	0.0969	0.3016	TRUE	0.00637644	49.6447
Autoimmune hepatitis	Gut microbiota abundance (k_Bacteria.p_Proteobacteria.c_Betaproteobacteria.o_Burkholderiales.f_Oxalobacteraceae.g_Oxalobacter.s_Oxalobacter_formigenes)	rs10865362	T	C	T	C	-0.148284	0.0334266	9.16073e-06	0.0961	0.0608	0.1143	TRUE	0.00707033	55.0855
Autoimmune hepatitis	Gut microbiota abundance (k_Bacteria.p_Proteobacteria.c_Betaproteobacteria.o_Burkholderiales.f_Oxalobacteraceae.g_Oxalobacter.s_Oxalobacter_formigenes)	rs11068499	A	G	A	G	-0.162446	0.0363579	7.89696e-06	-0.0601	0.0622	0.3335	TRUE	0.00698558	54.4206
Autoimmune hepatitis	Gut microbiota abundance (k_Bacteria.p_Proteobacteria.c_Betaproteobacteria.o_Burkholderiales.f_Oxalobacteraceae.g_Oxalobacter.s_Oxalobacter_formigenes)	rs12725104	G	A	G	A	0.154648	0.0346941	8.29354e-06	-0.0976	0.0685	0.1539	TRUE	0.0069707	54.3039
Autoimmune hepatitis	Gut microbiota abundance (k_Bacteria.p_Proteobacteria.c_Betaproteobacteria.o_Burkholderiales.f_Oxalobacteraceae.g_Oxalobacter.s_Oxalobacter_formigenes)	rs17562516	A	T	A	T	-0.138735	0.0292245	2.06258e-06	-0.0333	0.0529	0.5293	TRUE	0.00810039	63.1763
Autoimmune hepatitis	Gut microbiota abundance (k_Bacteria.p_Proteobacteria.c_Betaproteobacteria.o_Burkholderiales.f_Oxalobacteraceae.g_Oxalobacter.s_Oxalobacter_formigenes)	rs1861231	A	G	A	G	-0.153675	0.0307644	5.87638e-07	-0.0603	0.0545	0.2685	TRUE	0.00905328	70.676
Autoimmune hepatitis	Gut microbiota abundance (k_Bacteria.p_Proteobacteria.c_Betaproteobacteria.o_Burkholderiales.f_Oxalobacteraceae.g_Oxalobacter.s_Oxalobacter_formigenes)	rs2336943	T	C	T	C	0.138478	0.0307156	6.53191e-06	-0.043	0.0551	0.4352	TRUE	0.00742446	57.8652
Autoimmune hepatitis	Gut microbiota abundance (k_Bacteria.p_Proteobacteria.c_Betaproteobacteria.o_Burkholderiales.f_Oxalobacteraceae.g_Oxalobacter.s_Oxalobacter_formigenes)	rs35921003	C	A	C	A	-0.221321	0.0498049	8.84036e-06	0.0095	0.1066	0.9294	TRUE	0.00734823	57.2667
Autoimmune hepatitis	Gut microbiota abundance (k_Bacteria.p_Proteobacteria.c_Betaproteobacteria.o_Burkholderiales.f_Oxalobacteraceae.g_Oxalobacter.s_Oxalobacter_formigenes)	rs3745098	T	G	T	G	0.128844	0.0273926	2.55605e-06	0.0013	0.0476	0.9776	TRUE	0.00820116	63.9688
Autoimmune hepatitis	Gut microbiota abundance (k_Bacteria.p_Proteobacteria.c_Betaproteobacteria.o_Burkholderiales.f_Oxalobacteraceae.g_Oxalobacter.s_Oxalobacter_formigenes)	rs4889373	G	A	G	A	0.129894	0.0292585	9.01571e-06	0.064	0.0598	0.2849	TRUE	0.00679909	52.9579
Autoimmune hepatitis	Gut microbiota abundance (k_Bacteria.p_Proteobacteria.c_Betaproteobacteria.o_Burkholderiales.f_Oxalobacteraceae.g_Oxalobacter.s_Oxalobacter_formigenes)	rs73918563	C	T	C	T	-0.2743	0.0586406	2.90195e-06	-0.0037	0.1335	0.9777	TRUE	0.00801987	62.5433
Autoimmune hepatitis	Gut microbiota abundance (k_Bacteria.p_Proteobacteria.c_Betaproteobacteria.o_Burkholderiales.f_Sutterellaceae.g_Parasutterella.s_Parasutterella_excrementihominis)	rs10036326	C	T	C	T	0.243854	0.0524561	3.33987e-06	0.0116	0.1202	0.9235	TRUE	0.00629022	48.9691
Autoimmune hepatitis	Gut microbiota abundance (k_Bacteria.p_Proteobacteria.c_Betaproteobacteria.o_Burkholderiales.f_Sutterellaceae.g_Parasutterella.s_Parasutterella_excrementihominis)	rs10177566	T	C	T	C	-0.114082	0.0253077	6.55058e-06	-0.1434	0.0564	0.01108	TRUE	0.00507831	39.4863
Autoimmune hepatitis	Gut microbiota abundance (k_Bacteria.p_Proteobacteria.c_Betaproteobacteria.o_Burkholderiales.f_Sutterellaceae.g_Parasutterella.s_Parasutterella_excrementihominis)	rs10981640	A	C	A	C	-0.13751	0.0293968	2.90081e-06	0.1842	0.0624	0.00315	TRUE	0.00546223	42.4879
Autoimmune hepatitis	Gut microbiota abundance (k_Bacteria.p_Proteobacteria.c_Betaproteobacteria.o_Burkholderiales.f_Sutterellaceae.g_Parasutterella.s_Parasutterella_excrementihominis)	rs11067048	C	G	C	G	0.106237	0.0229073	3.52314e-06	0.0813	0.0522	0.1193	TRUE	0.00534627	41.581
Autoimmune hepatitis	Gut microbiota abundance (k_Bacteria.p_Proteobacteria.c_Betaproteobacteria.o_Burkholderiales.f_Sutterellaceae.g_Parasutterella.s_Parasutterella_excrementihominis)	rs11595913	C	T	C	T	0.143846	0.0310632	3.64359e-06	0.0775	0.0694	0.2638	TRUE	0.00543194	42.251
Autoimmune hepatitis	Gut microbiota abundance (k_Bacteria.p_Proteobacteria.c_Betaproteobacteria.o_Burkholderiales.f_Sutterellaceae.g_Parasutterella.s_Parasutterella_excrementihominis)	rs11715674	C	T	C	T	-0.131686	0.0265653	7.15632e-07	0.0857	0.0567	0.1308	TRUE	0.006025	46.8919
Autoimmune hepatitis	Gut microbiota abundance (k_Bacteria.p_Proteobacteria.c_Betaproteobacteria.o_Burkholderiales.f_Sutterellaceae.g_Parasutterella.s_Parasutterella_excrementihominis)	rs2384942	G	C	G	C	0.106299	0.0231753	4.50194e-06	0.0057	0.0532	0.9151	TRUE	0.00525785	40.8897
Autoimmune hepatitis	Gut microbiota abundance (k_Bacteria.p_Proteobacteria.c_Betaproteobacteria.o_Burkholderiales.f_Sutterellaceae.g_Parasutterella.s_Parasutterella_excrementihominis)	rs34613239	A	G	A	G	-0.152439	0.033024	3.9121e-06	-0.0653	0.0741	0.3778	TRUE	0.00515872	40.1148
Autoimmune hepatitis	Gut microbiota abundance (k_Bacteria.p_Proteobacteria.c_Betaproteobacteria.o_Burkholderiales.f_Sutterellaceae.g_Parasutterella.s_Parasutterella_excrementihominis)	rs56085972	T	C	T	C	0.118396	0.0260311	5.40941e-06	-0.066	0.056	0.2384	TRUE	0.00513917	39.962
Autoimmune hepatitis	Gut microbiota abundance (k_Bacteria.p_Proteobacteria.c_Betaproteobacteria.o_Burkholderiales.f_Sutterellaceae.g_Parasutterella.s_Parasutterella_excrementihominis)	rs6026349	T	C	T	C	0.11175	0.0236576	2.31659e-06	-0.0342	0.0494	0.4879	TRUE	0.0055069	42.8373
Autoimmune hepatitis	Gut microbiota abundance (k_Bacteria.p_Proteobacteria.c_Betaproteobacteria.o_Burkholderiales.f_Sutterellaceae.g_Parasutterella.s_Parasutterella_excrementihominis)	rs62003625	T	C	T	C	0.152732	0.0330824	3.89861e-06	-0.0219	0.0761	0.7732	TRUE	0.00533253	41.4736
Autoimmune hepatitis	Gut microbiota abundance (k_Bacteria.p_Proteobacteria.c_Betaproteobacteria.o_Burkholderiales.f_Sutterellaceae.g_Parasutterella.s_Parasutterella_excrementihominis)	rs7320949	A	G	A	G	0.104578	0.0236651	9.91243e-06	-0.0141	0.0498	0.7771	TRUE	0.00488319	37.9617
Autoimmune hepatitis	Gut microbiota abundance (k_Bacteria.p_Proteobacteria.c_Betaproteobacteria.o_Burkholderiales.f_Sutterellaceae.g_Parasutterella.s_Parasutterella_excrementihominis)	rs9847008	G	T	G	T	-0.122061	0.0261533	3.05436e-06	0.0195	0.0584	0.738901	TRUE	0.00555972	43.2504
Autoimmune hepatitis	Gut microbiota abundance (k_Bacteria.p_Proteobacteria.c_Betaproteobacteria.o_Burkholderiales.f_Sutterellaceae.g_Sutterella.s_Sutterella_wadsworthensis)	rs11783357	T	C	T	C	-0.110473	0.0241403	4.73238e-06	-0.0261	0.0543	0.6307	TRUE	0.00390332	30.3144
Autoimmune hepatitis	Gut microbiota abundance (k_Bacteria.p_Proteobacteria.c_Betaproteobacteria.o_Burkholderiales.f_Sutterellaceae.g_Sutterella.s_Sutterella_wadsworthensis)	rs1421280	T	C	T	C	-0.106525	0.0234422	5.51544e-06	0.046	0.0539	0.3933	TRUE	0.00366865	28.4852
Autoimmune hepatitis	Gut microbiota abundance (k_Bacteria.p_Proteobacteria.c_Betaproteobacteria.o_Burkholderiales.f_Sutterellaceae.g_Sutterella.s_Sutterella_wadsworthensis)	rs61790480	T	G	T	G	0.165737	0.0362025	4.69343e-06	0.203	0.0983	0.0389798	TRUE	0.00388558	30.1761
Autoimmune hepatitis	Gut microbiota abundance (k_Bacteria.p_Proteobacteria.c_Betaproteobacteria.o_Burkholderiales.f_Sutterellaceae.g_Sutterella.s_Sutterella_wadsworthensis)	rs7179502	A	G	A	G	0.101697	0.0218773	3.34357e-06	-0.0768	0.0591	0.194	TRUE	0.00402012	31.2252
Autoimmune hepatitis	Gut microbiota abundance (k_Bacteria.p_Proteobacteria.c_Deltaproteobacteria.o_Desulfovibrionales.f_Desulfovibrionaceae.g_Bilophila.s_Bilophila_unclassified)	rs11067415	C	A	C	A	-0.0947736	0.020526	3.88866e-06	-0.0082	0.0525	0.8761	TRUE	0.00309295	24.0013
Autoimmune hepatitis	Gut microbiota abundance (k_Bacteria.p_Proteobacteria.c_Deltaproteobacteria.o_Desulfovibrionales.f_Desulfovibrionaceae.g_Bilophila.s_Bilophila_unclassified)	rs11260998	A	G	A	G	-0.0786151	0.0175239	7.25204e-06	0.0099	0.0493	0.8405	TRUE	0.00294366	22.8394
Autoimmune hepatitis	Gut microbiota abundance (k_Bacteria.p_Proteobacteria.c_Deltaproteobacteria.o_Desulfovibrionales.f_Desulfovibrionaceae.g_Bilophila.s_Bilophila_unclassified)	rs12913320	T	C	T	C	-0.0930015	0.0208979	8.5763e-06	0.0206	0.0539	0.7022	TRUE	0.00312791	24.2734
Autoimmune hepatitis	Gut microbiota abundance (k_Bacteria.p_Proteobacteria.c_Deltaproteobacteria.o_Desulfovibrionales.f_Desulfovibrionaceae.g_Bilophila.s_Bilophila_unclassified)	rs13009600	A	G	A	G	0.0806918	0.0174623	3.82041e-06	-0.012	0.0497	0.8091	TRUE	0.00307726	23.8792
Autoimmune hepatitis	Gut microbiota abundance (k_Bacteria.p_Proteobacteria.c_Deltaproteobacteria.o_Desulfovibrionales.f_Desulfovibrionaceae.g_Bilophila.s_Bilophila_unclassified)	rs2579005	G	T	G	T	0.0905141	0.0192398	2.54449e-06	0.0374	0.0518	0.4706	TRUE	0.00343449	26.6607
Autoimmune hepatitis	Gut microbiota abundance (k_Bacteria.p_Proteobacteria.c_Deltaproteobacteria.o_Desulfovibrionales.f_Desulfovibrionaceae.g_Bilophila.s_Bilophila_unclassified)	rs2990682	G	C	G	C	0.0917936	0.0187482	9.77485e-07	-0.0582	0.0517	0.2605	TRUE	0.00356891	27.708
Autoimmune hepatitis	Gut microbiota abundance (k_Bacteria.p_Proteobacteria.c_Deltaproteobacteria.o_Desulfovibrionales.f_Desulfovibrionaceae.g_Bilophila.s_Bilophila_unclassified)	rs6127771	T	C	T	C	-0.079596	0.0171965	3.68112e-06	0.0913	0.0483	0.0585006	TRUE	0.00315208	24.4616
Autoimmune hepatitis	Gut microbiota abundance (k_Bacteria.p_Proteobacteria.c_Deltaproteobacteria.o_Desulfovibrionales.f_Desulfovibrionaceae.g_Bilophila.s_Bilophila_unclassified)	rs6958516	C	G	C	G	-0.08895	0.0189988	2.84263e-06	0.0493	0.0497	0.3209	TRUE	0.00335825	26.0669
Autoimmune hepatitis	Gut microbiota abundance (k_Bacteria.p_Proteobacteria.c_Deltaproteobacteria.o_Desulfovibrionales.f_Desulfovibrionaceae.g_Bilophila.s_Bilophila_unclassified)	rs73539554	T	C	T	C	-0.152612	0.0342081	8.14704e-06	0.0575	0.1099	0.6009	TRUE	0.00366748	28.4761
Autoimmune hepatitis	Gut microbiota abundance (k_Bacteria.p_Proteobacteria.c_Deltaproteobacteria.o_Desulfovibrionales.f_Desulfovibrionaceae.g_Bilophila.s_Bilophila_unclassified)	rs765025	G	C	G	C	0.103214	0.0230703	7.68104e-06	-0.0635	0.0652	0.3304	TRUE	0.00295786	22.9499
Autoimmune hepatitis	Gut microbiota abundance (k_Bacteria.p_Proteobacteria.c_Deltaproteobacteria.o_Desulfovibrionales.f_Desulfovibrionaceae.g_Bilophila.s_Bilophila_unclassified)	rs77848425	T	C	T	C	0.129746	0.0284739	5.19733e-06	0.0367	0.0829	0.6579	TRUE	0.00320722	24.8909
Autoimmune hepatitis	Gut microbiota abundance (k_Bacteria.p_Proteobacteria.c_Deltaproteobacteria.o_Desulfovibrionales.f_Desulfovibrionaceae.g_Bilophila.s_Bilophila_wadsworthia)	rs10276776	A	G	A	G	0.207054	0.0413744	5.60377e-07	0.074	0.09	0.411	TRUE	0.00449425	34.9245
Autoimmune hepatitis	Gut microbiota abundance (k_Bacteria.p_Proteobacteria.c_Deltaproteobacteria.o_Desulfovibrionales.f_Desulfovibrionaceae.g_Bilophila.s_Bilophila_wadsworthia)	rs11768363	C	T	C	T	-0.0938038	0.02019	3.38345e-06	-0.1006	0.0525	0.0554894	TRUE	0.00405046	31.4618
Autoimmune hepatitis	Gut microbiota abundance (k_Bacteria.p_Proteobacteria.c_Deltaproteobacteria.o_Desulfovibrionales.f_Desulfovibrionaceae.g_Bilophila.s_Bilophila_wadsworthia)	rs12724599	T	C	T	C	0.092649	0.0205377	6.44689e-06	0.0181	0.0528	0.7311	TRUE	0.00373717	29.0192
Autoimmune hepatitis	Gut microbiota abundance (k_Bacteria.p_Proteobacteria.c_Deltaproteobacteria.o_Desulfovibrionales.f_Desulfovibrionaceae.g_Bilophila.s_Bilophila_wadsworthia)	rs1688043	T	C	T	C	0.158759	0.0358258	9.36138e-06	-0.0263	0.0964	0.785301	TRUE	0.00373692	29.0172
Autoimmune hepatitis	Gut microbiota abundance (k_Bacteria.p_Proteobacteria.c_Deltaproteobacteria.o_Desulfovibrionales.f_Desulfovibrionaceae.g_Bilophila.s_Bilophila_wadsworthia)	rs34196897	A	G	A	G	0.192718	0.042692	6.35697e-06	0.0655	0.0831	0.4304	TRUE	0.00380215	29.5257
Autoimmune hepatitis	Gut microbiota abundance (k_Bacteria.p_Proteobacteria.c_Deltaproteobacteria.o_Desulfovibrionales.f_Desulfovibrionaceae.g_Bilophila.s_Bilophila_wadsworthia)	rs35334318	C	G	C	G	0.14498	0.0320708	6.16623e-06	0.0405	0.0933	0.664099	TRUE	0.00389168	30.2236
Autoimmune hepatitis	Gut microbiota abundance (k_Bacteria.p_Proteobacteria.c_Deltaproteobacteria.o_Desulfovibrionales.f_Desulfovibrionaceae.g_Bilophila.s_Bilophila_wadsworthia)	rs6852392	T	C	T	C	0.0834404	0.0187833	8.90164e-06	-0.0471	0.0489	0.3347	TRUE	0.00347867	27.0049
Autoimmune hepatitis	Gut microbiota abundance (k_Bacteria.p_Proteobacteria.c_Deltaproteobacteria.o_Desulfovibrionales.f_Desulfovibrionaceae.g_Desulfovibrio.s_Desulfovibrio_piger)	rs10030640	T	G	T	G	-0.128384	0.0280832	4.84128e-06	0.0474	0.0495	0.3386	TRUE	0.00775721	60.479
Autoimmune hepatitis	Gut microbiota abundance (k_Bacteria.p_Proteobacteria.c_Deltaproteobacteria.o_Desulfovibrionales.f_Desulfovibrionaceae.g_Desulfovibrio.s_Desulfovibrio_piger)	rs196229	A	C	A	C	-0.125691	0.0283427	9.22125e-06	0.02	0.0507	0.692901	TRUE	0.00740787	57.735
Autoimmune hepatitis	Gut microbiota abundance (k_Bacteria.p_Proteobacteria.c_Deltaproteobacteria.o_Desulfovibrionales.f_Desulfovibrionaceae.g_Desulfovibrio.s_Desulfovibrio_piger)	rs4854535	C	T	C	T	0.180561	0.0377846	1.76433e-06	0.1231	0.0613	0.0446498	TRUE	0.00897578	70.0655
Autoimmune hepatitis	Gut microbiota abundance (k_Bacteria.p_Proteobacteria.c_Deltaproteobacteria.o_Desulfovibrionales.f_Desulfovibrionaceae.g_Desulfovibrio.s_Desulfovibrio_piger)	rs61818112	A	G	A	G	0.255213	0.0577492	9.90057e-06	0.2163	0.0918	0.0184799	TRUE	0.00767733	59.8513
Autoimmune hepatitis	Gut microbiota abundance (k_Bacteria.p_Proteobacteria.c_Deltaproteobacteria.o_Desulfovibrionales.f_Desulfovibrionaceae.g_Desulfovibrio.s_Desulfovibrio_piger)	rs75364852	C	A	C	A	0.138789	0.0313763	9.71762e-06	0.0712	0.0577	0.2168	TRUE	0.00857596	66.9175
Autoimmune hepatitis	Gut microbiota abundance (k_Bacteria.p_Proteobacteria.c_Deltaproteobacteria.o_Desulfovibrionales.f_Desulfovibrionaceae.g_Desulfovibrio.s_Desulfovibrio_piger)	rs77902968	A	G	A	G	-0.271803	0.0579941	2.77594e-06	-0.1984	0.0822	0.01583	TRUE	0.00815606	63.6141
Autoimmune hepatitis	Gut microbiota abundance (k_Bacteria.p_Proteobacteria.c_Gammaproteobacteria.o_Enterobacteriales.f_Enterobacteriaceae.g_Escherichia.s_Escherichia_coli)	rs10024750	C	T	C	T	0.104523	0.0224092	3.09692e-06	-0.0985	0.0478	0.0396096	TRUE	0.00537168	41.7798
Autoimmune hepatitis	Gut microbiota abundance (k_Bacteria.p_Proteobacteria.c_Gammaproteobacteria.o_Enterobacteriales.f_Enterobacteriaceae.g_Escherichia.s_Escherichia_coli)	rs10752292	G	A	G	A	-0.118953	0.0249473	1.85913e-06	0.0032	0.0541	0.9533	TRUE	0.00565999	44.0349
Autoimmune hepatitis	Gut microbiota abundance (k_Bacteria.p_Proteobacteria.c_Gammaproteobacteria.o_Enterobacteriales.f_Enterobacteriaceae.g_Escherichia.s_Escherichia_coli)	rs11149171	C	T	C	T	-0.151409	0.0307603	8.55658e-07	0.0963	0.0722	0.1821	TRUE	0.0059521	46.3211
Autoimmune hepatitis	Gut microbiota abundance (k_Bacteria.p_Proteobacteria.c_Gammaproteobacteria.o_Enterobacteriales.f_Enterobacteriaceae.g_Escherichia.s_Escherichia_coli)	rs12623651	A	C	A	C	-0.106305	0.0237186	7.39707e-06	0.0896	0.0503	0.0748497	TRUE	0.00512319	39.8371
Autoimmune hepatitis	Gut microbiota abundance (k_Bacteria.p_Proteobacteria.c_Gammaproteobacteria.o_Enterobacteriales.f_Enterobacteriaceae.g_Escherichia.s_Escherichia_coli)	rs17729286	A	C	A	C	-0.20256	0.0456221	8.99829e-06	-0.0556	0.0861	0.518601	TRUE	0.00485597	37.7491
Autoimmune hepatitis	Gut microbiota abundance (k_Bacteria.p_Proteobacteria.c_Gammaproteobacteria.o_Enterobacteriales.f_Enterobacteriaceae.g_Escherichia.s_Escherichia_coli)	rs2600191	G	T	G	T	-0.120105	0.0243014	7.7204e-07	-0.0361	0.0495	0.4662	TRUE	0.00678552	52.8514
Autoimmune hepatitis	Gut microbiota abundance (k_Bacteria.p_Proteobacteria.c_Gammaproteobacteria.o_Enterobacteriales.f_Enterobacteriaceae.g_Escherichia.s_Escherichia_coli)	rs62578888	A	G	A	G	0.119345	0.023481	3.72289e-07	-0.0384	0.0531	0.4702	TRUE	0.00695458	54.1774
Autoimmune hepatitis	Gut microbiota abundance (k_Bacteria.p_Proteobacteria.c_Gammaproteobacteria.o_Enterobacteriales.f_Enterobacteriaceae.g_Escherichia.s_Escherichia_coli)	rs6857075	C	T	C	T	0.104214	0.0225159	3.68409e-06	0.1055	0.0518	0.04157	TRUE	0.00529254	41.1609
Autoimmune hepatitis	Gut microbiota abundance (k_Bacteria.p_Proteobacteria.c_Gammaproteobacteria.o_Enterobacteriales.f_Enterobacteriaceae.g_Escherichia.s_Escherichia_coli)	rs731362	G	C	G	C	0.120347	0.025477	2.31515e-06	0.157	0.0514	0.00224999	TRUE	0.00632496	49.2413
Autoimmune hepatitis	Gut microbiota abundance (k_Bacteria.p_Proteobacteria.c_Gammaproteobacteria.o_Enterobacteriales.f_Enterobacteriaceae.g_Escherichia.s_Escherichia_coli)	rs75297146	C	T	C	T	-0.235198	0.0504335	3.10835e-06	0.02	0.105	0.8491	TRUE	0.00566426	44.0683
Autoimmune hepatitis	Gut microbiota abundance (k_Bacteria.p_Proteobacteria.c_Gammaproteobacteria.o_Enterobacteriales.f_Enterobacteriaceae.g_Escherichia.s_Escherichia_coli)	rs78009268	T	C	T	C	0.20892	0.0418614	6.01437e-07	-0.0772	0.0848	0.3624	TRUE	0.00625191	48.669
Autoimmune hepatitis	Gut microbiota abundance (k_Bacteria.p_Proteobacteria.c_Gammaproteobacteria.o_Enterobacteriales.f_Enterobacteriaceae.g_Escherichia.s_Escherichia_coli)	rs9466145	A	C	A	C	-0.105919	0.0229081	3.7706e-06	-0.0574	0.0485	0.2364	TRUE	0.00555486	43.2124
Autoimmune hepatitis	Gut microbiota abundance (k_Bacteria.p_Proteobacteria.c_Gammaproteobacteria.o_Enterobacteriales.f_Enterobacteriaceae.g_Escherichia.s_Escherichia_unclassified)	rs10900435	G	A	G	A	0.0958589	0.0208596	4.31867e-06	0.0733	0.0494	0.1379	TRUE	0.00444509	34.5407
Autoimmune hepatitis	Gut microbiota abundance (k_Bacteria.p_Proteobacteria.c_Gammaproteobacteria.o_Enterobacteriales.f_Enterobacteriaceae.g_Escherichia.s_Escherichia_unclassified)	rs112644714	G	A	G	A	0.178526	0.0401635	8.79023e-06	0.0418	0.0869	0.630099	TRUE	0.00520284	40.4597
Autoimmune hepatitis	Gut microbiota abundance (k_Bacteria.p_Proteobacteria.c_Gammaproteobacteria.o_Enterobacteriales.f_Enterobacteriaceae.g_Escherichia.s_Escherichia_unclassified)	rs115534005	C	T	C	T	0.244256	0.0481471	3.91363e-07	-0.1252	0.1315	0.341	TRUE	0.00573415	44.6152
Autoimmune hepatitis	Gut microbiota abundance (k_Bacteria.p_Proteobacteria.c_Gammaproteobacteria.o_Enterobacteriales.f_Enterobacteriaceae.g_Escherichia.s_Escherichia_unclassified)	rs12300342	G	A	G	A	0.109002	0.0208365	1.68322e-07	0.0813	0.0494	0.0998091	TRUE	0.00552604	42.987
Autoimmune hepatitis	Gut microbiota abundance (k_Bacteria.p_Proteobacteria.c_Gammaproteobacteria.o_Enterobacteriales.f_Enterobacteriaceae.g_Escherichia.s_Escherichia_unclassified)	rs12700345	G	C	G	C	-0.120102	0.0260325	3.95859e-06	0.0587	0.0639	0.358	TRUE	0.00425691	33.0722
Autoimmune hepatitis	Gut microbiota abundance (k_Bacteria.p_Proteobacteria.c_Gammaproteobacteria.o_Enterobacteriales.f_Enterobacteriaceae.g_Escherichia.s_Escherichia_unclassified)	rs2791437	A	G	A	G	-0.126729	0.026727	2.12031e-06	0.0136	0.0701	0.846	TRUE	0.00496684	38.6152
Autoimmune hepatitis	Gut microbiota abundance (k_Bacteria.p_Proteobacteria.c_Gammaproteobacteria.o_Enterobacteriales.f_Enterobacteriaceae.g_Escherichia.s_Escherichia_unclassified)	rs35630916	T	G	T	G	0.174552	0.0388198	6.90892e-06	0.183	0.108	0.0902402	TRUE	0.00432547	33.6072
Autoimmune hepatitis	Gut microbiota abundance (k_Bacteria.p_Proteobacteria.c_Gammaproteobacteria.o_Enterobacteriales.f_Enterobacteriaceae.g_Escherichia.s_Escherichia_unclassified)	rs59436846	A	T	A	T	0.104232	0.0232904	7.62887e-06	-0.0963	0.0522	0.0651493	TRUE	0.0039557	30.7228
Autoimmune hepatitis	Gut microbiota abundance (k_Bacteria.p_Proteobacteria.c_Gammaproteobacteria.o_Pasteurellales.f_Pasteurellaceae.g_Haemophilus.s_Haemophilus_parainfluenzae)	rs28693594	C	A	C	A	-0.192657	0.0415618	3.56189e-06	0.0081	0.072	0.9108	TRUE	0.00956333	74.6963
Autoimmune hepatitis	Gut microbiota abundance (k_Bacteria.p_Proteobacteria.c_Gammaproteobacteria.o_Pasteurellales.f_Pasteurellaceae.g_Haemophilus.s_Haemophilus_parainfluenzae)	rs56162052	C	T	C	T	-0.162673	0.0337049	1.39027e-06	-0.0105	0.052	0.8407	TRUE	0.0105315	82.3388
Autoimmune hepatitis	Gut microbiota abundance (k_Bacteria.p_Proteobacteria.c_Gammaproteobacteria.o_Pasteurellales.f_Pasteurellaceae.g_Haemophilus.s_Haemophilus_parainfluenzae)	rs7132825	A	G	A	G	0.227758	0.050722	7.11181e-06	0.1701	0.0933	0.0682905	TRUE	0.00823617	64.2441
Autoimmune hepatitis	Gut microbiota abundance (k_Bacteria.p_Proteobacteria.c_Gammaproteobacteria.o_Pasteurellales.f_Pasteurellaceae.g_Haemophilus.s_Haemophilus_parainfluenzae)	rs76236729	T	C	T	C	0.194651	0.0427432	5.26453e-06	0.0887	0.0699	0.2047	TRUE	0.00853682	66.6095
Autoimmune hepatitis	Gut microbiota abundance (k_Bacteria.p_Proteobacteria.c_Gammaproteobacteria.o_Pasteurellales.f_Pasteurellaceae.g_Haemophilus.s_Haemophilus_parainfluenzae)	rs7651754	C	T	C	T	-0.212476	0.0476294	8.15699e-06	-0.0887	0.0836	0.2887	TRUE	0.00883805	68.9808
Autoimmune hepatitis	Gut microbiota abundance (k_Bacteria.p_Proteobacteria.c_Gammaproteobacteria.o_Pasteurellales.f_Pasteurellaceae.g_Haemophilus.s_Haemophilus_parainfluenzae)	rs781762	A	G	A	G	0.265272	0.0600061	9.83626e-06	-0.1604	0.1079	0.1372	TRUE	0.00959056	74.911
Autoimmune hepatitis	Gut microbiota abundance (k_Bacteria.p_Verrucomicrobia.c_Verrucomicrobiae.o_Verrucomicrobiales.f_Verrucomicrobiaceae.g_Akkermansia.s_Akkermansia_muciniphila)	rs12710731	T	C	T	C	0.0907615	0.0199387	5.313e-06	0.0634	0.0509	0.213	TRUE	0.00339705	26.3692
Autoimmune hepatitis	Gut microbiota abundance (k_Bacteria.p_Verrucomicrobia.c_Verrucomicrobiae.o_Verrucomicrobiales.f_Verrucomicrobiaceae.g_Akkermansia.s_Akkermansia_muciniphila)	rs1298928	G	T	G	T	0.107047	0.0236377	5.93595e-06	0.0453	0.0674	0.5019	TRUE	0.00342587	26.5937
Autoimmune hepatitis	Gut microbiota abundance (k_Bacteria.p_Verrucomicrobia.c_Verrucomicrobiae.o_Verrucomicrobiales.f_Verrucomicrobiaceae.g_Akkermansia.s_Akkermansia_muciniphila)	rs1532932	G	A	G	A	-0.0995889	0.0223104	8.05212e-06	0.0187	0.059	0.751799	TRUE	0.00332826	25.8334
Autoimmune hepatitis	Gut microbiota abundance (k_Bacteria.p_Verrucomicrobia.c_Verrucomicrobiae.o_Verrucomicrobiales.f_Verrucomicrobiaceae.g_Akkermansia.s_Akkermansia_muciniphila)	rs2523176	T	C	T	C	0.110284	0.0241818	5.1e-06	0.0638	0.0754	0.397	TRUE	0.00395129	30.6885
Autoimmune hepatitis	Gut microbiota abundance (k_Bacteria.p_Verrucomicrobia.c_Verrucomicrobiae.o_Verrucomicrobiales.f_Verrucomicrobiaceae.g_Akkermansia.s_Akkermansia_muciniphila)	rs35895642	T	C	T	C	0.109958	0.0229038	1.5799e-06	0.1092	0.0587	0.0628507	TRUE	0.00384838	29.8861
Autoimmune hepatitis	Gut microbiota abundance (k_Bacteria.p_Verrucomicrobia.c_Verrucomicrobiae.o_Verrucomicrobiales.f_Verrucomicrobiaceae.g_Akkermansia.s_Akkermansia_muciniphila)	rs36119306	T	A	T	A	0.10858	0.0234526	3.66109e-06	-0.045	0.0631	0.476	TRUE	0.00373441	28.9977
Autoimmune hepatitis	Gut microbiota abundance (k_Bacteria.p_Verrucomicrobia.c_Verrucomicrobiae.o_Verrucomicrobiales.f_Verrucomicrobiaceae.g_Akkermansia.s_Akkermansia_muciniphila)	rs4670221	G	C	G	C	-0.0903199	0.0201436	7.33247e-06	-0.0439	0.0508	0.3866	TRUE	0.00347895	27.0071
Autoimmune hepatitis	Gut microbiota abundance (k_Bacteria.p_Verrucomicrobia.c_Verrucomicrobiae.o_Verrucomicrobiales.f_Verrucomicrobiaceae.g_Akkermansia.s_Akkermansia_muciniphila)	rs55926131	T	C	T	C	-0.106116	0.0202561	1.61726e-07	0.0319	0.0475	0.501601	TRUE	0.00535023	41.612
Autoimmune hepatitis	Gut microbiota abundance (k_Bacteria.p_Verrucomicrobia.c_Verrucomicrobiae.o_Verrucomicrobiales.f_Verrucomicrobiaceae.g_Akkermansia.s_Akkermansia_muciniphila)	rs68058313	T	C	T	C	0.191654	0.0392894	1.07162e-06	0.0066	0.0847	0.9381	TRUE	0.00441267	34.2877
Autoimmune hepatitis	Gut microbiota abundance (k_Bacteria.p_Verrucomicrobia.c_Verrucomicrobiae.o_Verrucomicrobiales.f_Verrucomicrobiaceae.g_Akkermansia.s_Akkermansia_muciniphila)	rs7482174	G	A	G	A	-0.08458	0.0189562	8.12475e-06	-0.0385	0.0515	0.4552	TRUE	0.00347013	26.9384
Autoimmune hepatitis	Gut microbiota abundance (k_Bacteria.p_Verrucomicrobia.c_Verrucomicrobiae.o_Verrucomicrobiales.f_Verrucomicrobiaceae.g_Akkermansia.s_Akkermansia_muciniphila)	rs79041579	A	G	A	G	0.127401	0.024444	1.86849e-07	-0.0829	0.0602	0.1683	TRUE	0.00485137	37.7132
Autoimmune hepatitis	Gut microbiota abundance (k_Bacteria.p_Verrucomicrobia.c_Verrucomicrobiae.o_Verrucomicrobiales.f_Verrucomicrobiaceae.g_Akkermansia.s_Akkermansia_muciniphila)	rs7912369	G	A	G	A	0.0885333	0.0199347	8.94726e-06	-0.0153	0.0531	0.772499	TRUE	0.00327419	25.4123
Autoimmune hepatitis	Gut microbiota abundance (k_Bacteria.p_Verrucomicrobia.c_Verrucomicrobiae.o_Verrucomicrobiales.f_Verrucomicrobiaceae.g_Akkermansia.s_Akkermansia_muciniphila)	rs9368149	G	A	G	A	-0.124355	0.0259942	1.71862e-06	-0.1179	0.0681	0.0832492	TRUE	0.00441456	34.3025
Autoimmune hepatitis	Gut microbiota abundance (k_Bacteria.p_Bacteroidetes.c_Bacteroidia.o_Bacteroidales.f_Bacteroidaceae.g_Bacteroides.s_Bacteroides_caccae)	rs11654291	T	C	T	C	0.112638	0.0245519	4.48043e-06	0.0879	0.0559	0.1155	TRUE	0.00403209	31.3185
Autoimmune hepatitis	Gut microbiota abundance (k_Bacteria.p_Bacteroidetes.c_Bacteroidia.o_Bacteroidales.f_Bacteroidaceae.g_Bacteroides.s_Bacteroides_caccae)	rs12367159	T	C	T	C	0.144297	0.030907	3.03047e-06	-0.0413	0.0634	0.514801	TRUE	0.00412104	32.0123
Autoimmune hepatitis	Gut microbiota abundance (k_Bacteria.p_Bacteroidetes.c_Bacteroidia.o_Bacteroidales.f_Bacteroidaceae.g_Bacteroides.s_Bacteroides_caccae)	rs12739496	A	C	A	C	-0.179708	0.0405186	9.19899e-06	-0.0726	0.0937	0.4386	TRUE	0.0034563	26.8307
Autoimmune hepatitis	Gut microbiota abundance (k_Bacteria.p_Bacteroidetes.c_Bacteroidia.o_Bacteroidales.f_Bacteroidaceae.g_Bacteroides.s_Bacteroides_caccae)	rs144905245	A	G	A	G	0.183247	0.0413997	9.58672e-06	-0.1412	0.1031	0.171	TRUE	0.00358541	27.8365
Autoimmune hepatitis	Gut microbiota abundance (k_Bacteria.p_Bacteroidetes.c_Bacteroidia.o_Bacteroidales.f_Bacteroidaceae.g_Bacteroides.s_Bacteroides_caccae)	rs149486873	T	C	T	C	-0.205733	0.0431904	1.90353e-06	-0.0785	0.0734	0.2842	TRUE	0.00424613	32.9881
Autoimmune hepatitis	Gut microbiota abundance (k_Bacteria.p_Bacteroidetes.c_Bacteroidia.o_Bacteroidales.f_Bacteroidaceae.g_Bacteroides.s_Bacteroides_caccae)	rs2204037	G	A	G	A	-0.0880093	0.0190422	3.80426e-06	0.0866	0.0535	0.1057	TRUE	0.00373883	29.0321
Autoimmune hepatitis	Gut microbiota abundance (k_Bacteria.p_Bacteroidetes.c_Bacteroidia.o_Bacteroidales.f_Bacteroidaceae.g_Bacteroides.s_Bacteroides_caccae)	rs2457684	C	T	C	T	-0.0845478	0.0189817	8.42151e-06	-0.0119	0.0482	0.8056	TRUE	0.00356564	27.6825
Autoimmune hepatitis	Gut microbiota abundance (k_Bacteria.p_Bacteroidetes.c_Bacteroidia.o_Bacteroidales.f_Bacteroidaceae.g_Bacteroides.s_Bacteroides_caccae)	rs34612513	A	T	A	T	-0.163509	0.0334846	1.04419e-06	0.1899	0.0951	0.0459505	TRUE	0.00492536	38.2912
Autoimmune hepatitis	Gut microbiota abundance (k_Bacteria.p_Bacteroidetes.c_Bacteroidia.o_Bacteroidales.f_Bacteroidaceae.g_Bacteroides.s_Bacteroides_caccae)	rs868452	A	G	A	G	-0.125405	0.0272938	4.33471e-06	-0.0504	0.0651	0.4393	TRUE	0.00379459	29.4668
Autoimmune hepatitis	Gut microbiota abundance (k_Bacteria.p_Bacteroidetes.c_Bacteroidia.o_Bacteroidales.f_Bacteroidaceae.g_Bacteroides.s_Bacteroides_cellulosilyticus)	rs10450862	C	A	C	A	-0.21105	0.0453149	3.20214e-06	0.1157	0.0944	0.2203	TRUE	0.00639386	49.7812
Autoimmune hepatitis	Gut microbiota abundance (k_Bacteria.p_Bacteroidetes.c_Bacteroidia.o_Bacteroidales.f_Bacteroidaceae.g_Bacteroides.s_Bacteroides_cellulosilyticus)	rs11096868	C	T	C	T	0.126432	0.0285266	9.33319e-06	0.0574	0.0534	0.283	TRUE	0.00578335	45.0003
Autoimmune hepatitis	Gut microbiota abundance (k_Bacteria.p_Bacteroidetes.c_Bacteroidia.o_Bacteroidales.f_Bacteroidaceae.g_Bacteroides.s_Bacteroides_cellulosilyticus)	rs116972192	T	C	T	C	0.248924	0.0539308	3.91913e-06	0.3467	0.1229	0.00479502	TRUE	0.00732535	57.0871
Autoimmune hepatitis	Gut microbiota abundance (k_Bacteria.p_Bacteroidetes.c_Bacteroidia.o_Bacteroidales.f_Bacteroidaceae.g_Bacteroides.s_Bacteroides_cellulosilyticus)	rs12976637	T	C	T	C	0.115678	0.0257269	6.91226e-06	0.0677	0.051	0.1846	TRUE	0.00620719	48.3187
Autoimmune hepatitis	Gut microbiota abundance (k_Bacteria.p_Bacteroidetes.c_Bacteroidia.o_Bacteroidales.f_Bacteroidaceae.g_Bacteroides.s_Bacteroides_cellulosilyticus)	rs2026546	T	G	T	G	-0.118308	0.0260387	5.53223e-06	0.0564	0.0494	0.254	TRUE	0.00613936	47.7875
Autoimmune hepatitis	Gut microbiota abundance (k_Bacteria.p_Bacteroidetes.c_Bacteroidia.o_Bacteroidales.f_Bacteroidaceae.g_Bacteroides.s_Bacteroides_cellulosilyticus)	rs2411041	A	G	A	G	0.157338	0.0355172	9.42692e-06	0.0513	0.0641	0.4238	TRUE	0.00615496	47.9097
Autoimmune hepatitis	Gut microbiota abundance (k_Bacteria.p_Bacteroidetes.c_Bacteroidia.o_Bacteroidales.f_Bacteroidaceae.g_Bacteroides.s_Bacteroides_cellulosilyticus)	rs2838820	C	T	C	T	0.10754	0.0242173	8.96912e-06	0.0202	0.0487	0.6788	TRUE	0.00557426	43.3642
Autoimmune hepatitis	Gut microbiota abundance (k_Bacteria.p_Bacteroidetes.c_Bacteroidia.o_Bacteroidales.f_Bacteroidaceae.g_Bacteroides.s_Bacteroides_cellulosilyticus)	rs35946101	C	T	C	T	0.18959	0.0398602	1.97102e-06	0.0402	0.0626	0.5201	TRUE	0.0100387	78.4467
Autoimmune hepatitis	Gut microbiota abundance (k_Bacteria.p_Bacteroidetes.c_Bacteroidia.o_Bacteroidales.f_Bacteroidaceae.g_Bacteroides.s_Bacteroides_cellulosilyticus)	rs4857402	G	A	G	A	0.11308	0.0243962	3.56681e-06	0.1686	0.0864	0.0511305	TRUE	0.00628798	48.9516
Autoimmune hepatitis	Gut microbiota abundance (k_Bacteria.p_Bacteroidetes.c_Bacteroidia.o_Bacteroidales.f_Bacteroidaceae.g_Bacteroides.s_Bacteroides_cellulosilyticus)	rs62338073	T	G	T	G	0.280985	0.0618366	5.52001e-06	-0.1711	0.2071	0.4088	TRUE	0.00753885	58.7636
Autoimmune hepatitis	Gut microbiota abundance (k_Bacteria.p_Bacteroidetes.c_Bacteroidia.o_Bacteroidales.f_Bacteroidaceae.g_Bacteroides.s_Bacteroides_cellulosilyticus)	rs7030947	A	G	A	G	0.111938	0.0247631	6.17362e-06	0.01	0.0492	0.8384	TRUE	0.00576768	44.8776
Autoimmune hepatitis	Gut microbiota abundance (k_Bacteria.p_Bacteroidetes.c_Bacteroidia.o_Bacteroidales.f_Bacteroidaceae.g_Bacteroides.s_Bacteroides_cellulosilyticus)	rs7099427	T	C	T	C	0.127257	0.0279703	5.37205e-06	-0.0109	0.0537	0.839	TRUE	0.00591848	46.0579
Autoimmune hepatitis	Gut microbiota abundance (k_Bacteria.p_Bacteroidetes.c_Bacteroidia.o_Bacteroidales.f_Bacteroidaceae.g_Bacteroides.s_Bacteroides_clarus)	rs1157623	A	G	A	G	0.258555	0.0585189	9.94764e-06	-0.0541	0.0772	0.4832	TRUE	0.0108839	85.1246
Autoimmune hepatitis	Gut microbiota abundance (k_Bacteria.p_Bacteroidetes.c_Bacteroidia.o_Bacteroidales.f_Bacteroidaceae.g_Bacteroides.s_Bacteroides_clarus)	rs11676681	A	G	A	G	-0.164171	0.0346399	2.14388e-06	0.0185	0.048	0.6991	TRUE	0.0130432	102.236
Autoimmune hepatitis	Gut microbiota abundance (k_Bacteria.p_Bacteroidetes.c_Bacteroidia.o_Bacteroidales.f_Bacteroidaceae.g_Bacteroides.s_Bacteroides_clarus)	rs1470205	T	C	T	C	-0.172977	0.0344305	5.06198e-07	-0.0266	0.0478	0.5784	TRUE	0.014448	113.408
Autoimmune hepatitis	Gut microbiota abundance (k_Bacteria.p_Bacteroidetes.c_Bacteroidia.o_Bacteroidales.f_Bacteroidaceae.g_Bacteroides.s_Bacteroides_clarus)	rs1667938	T	C	T	C	-0.261236	0.0580537	6.79814e-06	-0.0762	0.0751	0.3099	TRUE	0.0116124	90.8892
Autoimmune hepatitis	Gut microbiota abundance (k_Bacteria.p_Bacteroidetes.c_Bacteroidia.o_Bacteroidales.f_Bacteroidaceae.g_Bacteroides.s_Bacteroides_clarus)	rs450741	A	C	A	C	-0.34627	0.0771182	7.11852e-06	-0.0095	0.1091	0.9308	TRUE	0.0136406	106.983
Autoimmune hepatitis	Gut microbiota abundance (k_Bacteria.p_Bacteroidetes.c_Bacteroidia.o_Bacteroidales.f_Bacteroidaceae.g_Bacteroides.s_Bacteroides_clarus)	rs61944136	G	A	G	A	0.267509	0.0599541	8.12381e-06	0.0052	0.0848	0.951	TRUE	0.0126614	99.2047
Autoimmune hepatitis	Gut microbiota abundance (k_Bacteria.p_Bacteroidetes.c_Bacteroidia.o_Bacteroidales.f_Bacteroidaceae.g_Bacteroides.s_Bacteroides_clarus)	rs814760	A	G	A	G	0.188016	0.0414282	5.6697e-06	-0.0953	0.0558	0.0875004	TRUE	0.0119904	93.8835
Autoimmune hepatitis	Gut microbiota abundance (k_Bacteria.p_Bacteroidetes.c_Bacteroidia.o_Bacteroidales.f_Bacteroidaceae.g_Bacteroides.s_Bacteroides_coprocola)	rs116667913	T	C	T	C	-0.392908	0.0843559	3.19691e-06	-0.0104	0.1094	0.9243	TRUE	0.0152969	120.175
Autoimmune hepatitis	Gut microbiota abundance (k_Bacteria.p_Bacteroidetes.c_Bacteroidia.o_Bacteroidales.f_Bacteroidaceae.g_Bacteroides.s_Bacteroides_coprocola)	rs12078845	C	A	C	A	-0.203872	0.0450655	6.07086e-06	0.0025	0.0521	0.9613	TRUE	0.0151515	119.015
Autoimmune hepatitis	Gut microbiota abundance (k_Bacteria.p_Bacteroidetes.c_Bacteroidia.o_Bacteroidales.f_Bacteroidaceae.g_Bacteroides.s_Bacteroides_coprocola)	rs17141635	A	G	A	G	-0.408239	0.0847866	1.47279e-06	0.0337	0.1221	0.7824	TRUE	0.0161994	127.382
Autoimmune hepatitis	Gut microbiota abundance (k_Bacteria.p_Bacteroidetes.c_Bacteroidia.o_Bacteroidales.f_Bacteroidaceae.g_Bacteroides.s_Bacteroides_coprocola)	rs274124	G	A	G	A	0.265189	0.0591116	7.24903e-06	0.1082	0.0681	0.112	TRUE	0.0142789	112.062
Autoimmune hepatitis	Gut microbiota abundance (k_Bacteria.p_Bacteroidetes.c_Bacteroidia.o_Bacteroidales.f_Bacteroidaceae.g_Bacteroides.s_Bacteroides_dorei)	rs10119693	A	G	A	G	-0.081408	0.0172789	2.4602e-06	-0.0406	0.0479	0.3969	TRUE	0.0032598	25.3003
Autoimmune hepatitis	Gut microbiota abundance (k_Bacteria.p_Bacteroidetes.c_Bacteroidia.o_Bacteroidales.f_Bacteroidaceae.g_Bacteroides.s_Bacteroides_dorei)	rs11037453	C	T	C	T	0.149524	0.0317478	2.48028e-06	-0.1372	0.1041	0.1876	TRUE	0.00316295	24.5462
Autoimmune hepatitis	Gut microbiota abundance (k_Bacteria.p_Bacteroidetes.c_Bacteroidia.o_Bacteroidales.f_Bacteroidaceae.g_Bacteroides.s_Bacteroides_dorei)	rs11708946	A	C	A	C	-0.0909564	0.0204953	9.08406e-06	-0.027	0.0564	0.632799	TRUE	0.00306585	23.7904
Autoimmune hepatitis	Gut microbiota abundance (k_Bacteria.p_Bacteroidetes.c_Bacteroidia.o_Bacteroidales.f_Bacteroidaceae.g_Bacteroides.s_Bacteroides_dorei)	rs227442	T	C	T	C	0.108916	0.0225637	1.38577e-06	-0.0372	0.0584	0.523801	TRUE	0.0035988	27.9409
Autoimmune hepatitis	Gut microbiota abundance (k_Bacteria.p_Bacteroidetes.c_Bacteroidia.o_Bacteroidales.f_Bacteroidaceae.g_Bacteroides.s_Bacteroides_dorei)	rs2291958	C	T	C	T	0.098199	0.0221222	9.04087e-06	-0.009	0.0551	0.8708	TRUE	0.00339232	26.3323
Autoimmune hepatitis	Gut microbiota abundance (k_Bacteria.p_Bacteroidetes.c_Bacteroidia.o_Bacteroidales.f_Bacteroidaceae.g_Bacteroides.s_Bacteroides_dorei)	rs2721884	A	G	A	G	0.0940826	0.018166	2.23023e-07	-0.0306	0.0515	0.552199	TRUE	0.00382482	29.7024
Autoimmune hepatitis	Gut microbiota abundance (k_Bacteria.p_Bacteroidetes.c_Bacteroidia.o_Bacteroidales.f_Bacteroidaceae.g_Bacteroides.s_Bacteroides_dorei)	rs387171	A	G	A	G	-0.0772341	0.0173479	8.50472e-06	-0.0092	0.049	0.8513	TRUE	0.00290678	22.5524
Autoimmune hepatitis	Gut microbiota abundance (k_Bacteria.p_Bacteroidetes.c_Bacteroidia.o_Bacteroidales.f_Bacteroidaceae.g_Bacteroides.s_Bacteroides_dorei)	rs62523331	G	A	G	A	0.124893	0.0270739	3.96798e-06	-0.1133	0.0788	0.1506	TRUE	0.00377401	29.3063
Autoimmune hepatitis	Gut microbiota abundance (k_Bacteria.p_Bacteroidetes.c_Bacteroidia.o_Bacteroidales.f_Bacteroidaceae.g_Bacteroides.s_Bacteroides_dorei)	rs6585011	A	G	A	G	0.0869271	0.01948	8.1055e-06	0.0199	0.0545	0.715501	TRUE	0.0029119	22.5923
Autoimmune hepatitis	Gut microbiota abundance (k_Bacteria.p_Bacteroidetes.c_Bacteroidia.o_Bacteroidales.f_Bacteroidaceae.g_Bacteroides.s_Bacteroides_dorei)	rs72819063	A	G	A	G	-0.157902	0.0319381	7.65279e-07	-0.0871	0.0973	0.3707	TRUE	0.00360023	27.952
Autoimmune hepatitis	Gut microbiota abundance (k_Bacteria.p_Bacteroidetes.c_Bacteroidia.o_Bacteroidales.f_Bacteroidaceae.g_Bacteroides.s_Bacteroides_dorei)	rs795988	C	T	C	T	0.0819852	0.0184011	8.37221e-06	-0.0193	0.0511	0.7061	TRUE	0.00304795	23.651
Autoimmune hepatitis	Gut microbiota abundance (k_Bacteria.p_Bacteroidetes.c_Bacteroidia.o_Bacteroidales.f_Bacteroidaceae.g_Bacteroides.s_Bacteroides_dorei)	rs7998315	A	G	A	G	-0.0861361	0.0193946	8.94396e-06	-0.0365	0.0577	0.527	TRUE	0.00285889	22.1798
Autoimmune hepatitis	Gut microbiota abundance (k_Bacteria.p_Bacteroidetes.c_Bacteroidia.o_Bacteroidales.f_Bacteroidaceae.g_Bacteroides.s_Bacteroides_dorei)	rs838134	C	A	C	A	-0.0969861	0.019652	8.00737e-07	0.1009	0.0522	0.0534306	TRUE	0.0038846	30.1684
Autoimmune hepatitis	Gut microbiota abundance (k_Bacteria.p_Bacteroidetes.c_Bacteroidia.o_Bacteroidales.f_Bacteroidaceae.g_Bacteroides.s_Bacteroides_dorei)	rs9313811	T	G	T	G	-0.118995	0.0227144	1.61666e-07	-0.0748	0.0677	0.2691	TRUE	0.00427189	33.1891
Autoimmune hepatitis	Gut microbiota abundance (k_Bacteria.p_Bacteroidetes.c_Bacteroidia.o_Bacteroidales.f_Bacteroidaceae.g_Bacteroides.s_Bacteroides_dorei)	rs9518837	T	C	T	C	-0.086536	0.0190852	5.78216e-06	0.0809	0.0516	0.1165	TRUE	0.00307996	23.9002
Autoimmune hepatitis	Gut microbiota abundance (k_Bacteria.p_Bacteroidetes.c_Bacteroidia.o_Bacteroidales.f_Bacteroidaceae.g_Bacteroides.s_Bacteroides_eggerthii)	rs114970711	T	G	T	G	-0.252648	0.0541406	3.06351e-06	0.0278	0.106	0.792899	TRUE	0.00813826	63.4741
Autoimmune hepatitis	Gut microbiota abundance (k_Bacteria.p_Bacteroidetes.c_Bacteroidia.o_Bacteroidales.f_Bacteroidaceae.g_Bacteroides.s_Bacteroides_eggerthii)	rs13312424	T	C	T	C	-0.124602	0.0274661	5.71781e-06	-0.0051	0.0492	0.9174	TRUE	0.00760601	59.2911
Autoimmune hepatitis	Gut microbiota abundance (k_Bacteria.p_Bacteroidetes.c_Bacteroidia.o_Bacteroidales.f_Bacteroidaceae.g_Bacteroides.s_Bacteroides_eggerthii)	rs1861386	T	C	T	C	-0.122318	0.0275056	8.70683e-06	-0.0459	0.0478	0.3371	TRUE	0.00726071	56.5796
Autoimmune hepatitis	Gut microbiota abundance (k_Bacteria.p_Bacteroidetes.c_Bacteroidia.o_Bacteroidales.f_Bacteroidaceae.g_Bacteroides.s_Bacteroides_eggerthii)	rs2487307	A	G	A	G	-0.153012	0.0331316	3.86901e-06	-0.1369	0.0957	0.1528	TRUE	0.0110814	86.6864
Autoimmune hepatitis	Gut microbiota abundance (k_Bacteria.p_Bacteroidetes.c_Bacteroidia.o_Bacteroidales.f_Bacteroidaceae.g_Bacteroides.s_Bacteroides_eggerthii)	rs286623	A	G	A	G	0.125867	0.0283189	8.8042e-06	-0.0107	0.0508	0.8338	TRUE	0.00717281	55.8898
Autoimmune hepatitis	Gut microbiota abundance (k_Bacteria.p_Bacteroidetes.c_Bacteroidia.o_Bacteroidales.f_Bacteroidaceae.g_Bacteroides.s_Bacteroides_eggerthii)	rs4767925	G	A	G	A	-0.234803	0.0487333	1.44911e-06	-0.028	0.0775	0.717799	TRUE	0.00858178	66.9633
Autoimmune hepatitis	Gut microbiota abundance (k_Bacteria.p_Bacteroidetes.c_Bacteroidia.o_Bacteroidales.f_Bacteroidaceae.g_Bacteroides.s_Bacteroides_eggerthii)	rs7791761	T	C	T	C	-0.258265	0.0563192	4.52366e-06	-0.0171	0.0787	0.828	TRUE	0.00778783	60.7195
Autoimmune hepatitis	Gut microbiota abundance (k_Bacteria.p_Bacteroidetes.c_Bacteroidia.o_Bacteroidales.f_Bacteroidaceae.g_Bacteroides.s_Bacteroides_eggerthii)	rs9536634	T	A	T	A	-0.132267	0.0283925	3.18508e-06	-0.0262	0.05	0.6005	TRUE	0.00796659	62.1245
Autoimmune hepatitis	Gut microbiota abundance (k_Bacteria.p_Bacteroidetes.c_Bacteroidia.o_Bacteroidales.f_Bacteroidaceae.g_Bacteroides.s_Bacteroides_faecis)	rs1124157	A	G	A	G	0.195345	0.036911	1.20765e-07	-0.0264	0.0492	0.591701	TRUE	0.0186774	147.238
Autoimmune hepatitis	Gut microbiota abundance (k_Bacteria.p_Bacteroidetes.c_Bacteroidia.o_Bacteroidales.f_Bacteroidaceae.g_Bacteroides.s_Bacteroides_faecis)	rs11772301	T	G	T	G	0.223141	0.0501194	8.50022e-06	-0.0425	0.0627	0.4977	TRUE	0.0130759	102.496
Autoimmune hepatitis	Gut microbiota abundance (k_Bacteria.p_Bacteroidetes.c_Bacteroidia.o_Bacteroidales.f_Bacteroidaceae.g_Bacteroides.s_Bacteroides_faecis)	rs13168379	A	G	A	G	-0.426245	0.0794848	8.20352e-08	-0.0609	0.0867	0.4826	TRUE	0.0207661	164.054
Autoimmune hepatitis	Gut microbiota abundance (k_Bacteria.p_Bacteroidetes.c_Bacteroidia.o_Bacteroidales.f_Bacteroidaceae.g_Bacteroides.s_Bacteroides_faecis)	rs259203	G	A	G	A	-0.219736	0.0424059	2.19842e-07	-0.0329	0.053	0.5348	TRUE	0.0201331	158.95
Autoimmune hepatitis	Gut microbiota abundance (k_Bacteria.p_Bacteroidetes.c_Bacteroidia.o_Bacteroidales.f_Bacteroidaceae.g_Bacteroides.s_Bacteroides_faecis)	rs2690011	T	C	T	C	-0.297238	0.0638288	3.21159e-06	0.1139	0.0927	0.2189	TRUE	0.0152055	119.446
Autoimmune hepatitis	Gut microbiota abundance (k_Bacteria.p_Bacteroidetes.c_Bacteroidia.o_Bacteroidales.f_Bacteroidaceae.g_Bacteroides.s_Bacteroides_faecis)	rs36017291	C	A	C	A	0.169229	0.0367915	4.23175e-06	0.0103	0.049	0.8333	TRUE	0.0141266	110.85
Autoimmune hepatitis	Gut microbiota abundance (k_Bacteria.p_Bacteroidetes.c_Bacteroidia.o_Bacteroidales.f_Bacteroidaceae.g_Bacteroides.s_Bacteroides_faecis)	rs62516876	G	A	G	A	0.232126	0.0516597	7.01035e-06	-0.0042	0.0665	0.9498	TRUE	0.0141144	110.753
Autoimmune hepatitis	Gut microbiota abundance (k_Bacteria.p_Bacteroidetes.c_Bacteroidia.o_Bacteroidales.f_Bacteroidaceae.g_Bacteroides.s_Bacteroides_faecis)	rs73068710	A	G	A	G	0.290597	0.0636582	4.99597e-06	-0.0057	0.0702	0.9357	TRUE	0.0140398	110.159
Autoimmune hepatitis	Gut microbiota abundance (k_Bacteria.p_Bacteroidetes.c_Bacteroidia.o_Bacteroidales.f_Bacteroidaceae.g_Bacteroides.s_Bacteroides_faecis)	rs7314394	C	T	C	T	-0.326054	0.0676043	1.41433e-06	-0.0578	0.1115	0.6042	TRUE	0.0158871	124.886
Autoimmune hepatitis	Gut microbiota abundance (k_Bacteria.p_Bacteroidetes.c_Bacteroidia.o_Bacteroidales.f_Bacteroidaceae.g_Bacteroides.s_Bacteroides_faecis)	rs7526994	C	G	C	G	-0.18893	0.0413852	4.99137e-06	-0.0285	0.0514	0.58	TRUE	0.0146513	115.028
Autoimmune hepatitis	Gut microbiota abundance (k_Bacteria.p_Bacteroidetes.c_Bacteroidia.o_Bacteroidales.f_Bacteroidaceae.g_Bacteroides.s_Bacteroides_faecis)	rs7648378	A	G	A	G	-0.244486	0.0532914	4.48126e-06	-0.0987	0.057	0.0831591	TRUE	0.0154201	121.158
Autoimmune hepatitis	Gut microbiota abundance (k_Bacteria.p_Bacteroidetes.c_Bacteroidia.o_Bacteroidales.f_Bacteroidaceae.g_Bacteroides.s_Bacteroides_faecis)	rs79975503	C	A	C	A	-0.354071	0.0772714	4.60151e-06	-0.1012	0.0733	0.1675	TRUE	0.0147997	116.21
Autoimmune hepatitis	Gut microbiota abundance (k_Bacteria.p_Bacteroidetes.c_Bacteroidia.o_Bacteroidales.f_Bacteroidaceae.g_Bacteroides.s_Bacteroides_faecis)	rs9399647	T	G	T	G	-0.177798	0.0383641	3.57841e-06	0.0056	0.0494	0.9104	TRUE	0.0144102	113.107
Autoimmune hepatitis	Gut microbiota abundance (k_Bacteria.p_Bacteroidetes.c_Bacteroidia.o_Bacteroidales.f_Bacteroidaceae.g_Bacteroides.s_Bacteroides_finegoldii)	rs10215754	A	T	A	T	-0.281229	0.0607097	3.61535e-06	0.0875	0.105	0.4044	TRUE	0.0119378	93.4668
Autoimmune hepatitis	Gut microbiota abundance (k_Bacteria.p_Bacteroidetes.c_Bacteroidia.o_Bacteroidales.f_Bacteroidaceae.g_Bacteroides.s_Bacteroides_finegoldii)	rs10744662	A	G	A	G	-0.156201	0.0327887	1.89911e-06	0.0393	0.0477	0.4093	TRUE	0.0119244	93.3607
Autoimmune hepatitis	Gut microbiota abundance (k_Bacteria.p_Bacteroidetes.c_Bacteroidia.o_Bacteroidales.f_Bacteroidaceae.g_Bacteroides.s_Bacteroides_finegoldii)	rs10970830	A	G	A	G	-0.239556	0.0474534	4.45913e-07	0.1293	0.0711	0.0688193	TRUE	0.0147181	115.56
Autoimmune hepatitis	Gut microbiota abundance (k_Bacteria.p_Bacteroidetes.c_Bacteroidia.o_Bacteroidales.f_Bacteroidaceae.g_Bacteroides.s_Bacteroides_finegoldii)	rs116556966	G	T	G	T	-0.34057	0.0759125	7.24553e-06	0.0935	0.1054	0.3748	TRUE	0.0122105	95.6285
Autoimmune hepatitis	Gut microbiota abundance (k_Bacteria.p_Bacteroidetes.c_Bacteroidia.o_Bacteroidales.f_Bacteroidaceae.g_Bacteroides.s_Bacteroides_finegoldii)	rs11773071	C	A	C	A	0.302229	0.0654044	3.82041e-06	-0.1098	0.1157	0.3427	TRUE	0.0120896	94.6696
Autoimmune hepatitis	Gut microbiota abundance (k_Bacteria.p_Bacteroidetes.c_Bacteroidia.o_Bacteroidales.f_Bacteroidaceae.g_Bacteroides.s_Bacteroides_finegoldii)	rs12889912	T	C	T	C	0.305615	0.0686014	8.39151e-06	0.0225	0.1043	0.8294	TRUE	0.012207	95.6005
Autoimmune hepatitis	Gut microbiota abundance (k_Bacteria.p_Bacteroidetes.c_Bacteroidia.o_Bacteroidales.f_Bacteroidaceae.g_Bacteroides.s_Bacteroides_finegoldii)	rs1430034	A	C	A	C	0.159836	0.0359588	8.79083e-06	-0.084	0.0482	0.0814704	TRUE	0.0127122	99.6076
Autoimmune hepatitis	Gut microbiota abundance (k_Bacteria.p_Bacteroidetes.c_Bacteroidia.o_Bacteroidales.f_Bacteroidaceae.g_Bacteroides.s_Bacteroides_finegoldii)	rs2393782	G	C	G	C	-0.251445	0.0521962	1.45509e-06	-0.0171	0.0624	0.7838	TRUE	0.0131286	102.914
Autoimmune hepatitis	Gut microbiota abundance (k_Bacteria.p_Bacteroidetes.c_Bacteroidia.o_Bacteroidales.f_Bacteroidaceae.g_Bacteroides.s_Bacteroides_finegoldii)	rs2717057	T	C	T	C	0.154812	0.0342997	6.37588e-06	0.0178	0.088	0.8396	TRUE	0.0111499	87.2283
Autoimmune hepatitis	Gut microbiota abundance (k_Bacteria.p_Bacteroidetes.c_Bacteroidia.o_Bacteroidales.f_Bacteroidaceae.g_Bacteroides.s_Bacteroides_finegoldii)	rs4809943	T	A	T	A	0.227713	0.050323	6.03865e-06	0.041	0.0676	0.5444	TRUE	0.0112033	87.651
Autoimmune hepatitis	Gut microbiota abundance (k_Bacteria.p_Bacteroidetes.c_Bacteroidia.o_Bacteroidales.f_Bacteroidaceae.g_Bacteroides.s_Bacteroides_finegoldii)	rs496238	T	C	T	C	-0.172436	0.0338549	3.51706e-07	-0.038	0.0502	0.4491	TRUE	0.0145378	114.123
Autoimmune hepatitis	Gut microbiota abundance (k_Bacteria.p_Bacteroidetes.c_Bacteroidia.o_Bacteroidales.f_Bacteroidaceae.g_Bacteroides.s_Bacteroides_finegoldii)	rs58255229	A	G	A	G	-0.18865	0.0380806	7.27143e-07	-0.0116	0.0542	0.8305	TRUE	0.0137691	108.005
Autoimmune hepatitis	Gut microbiota abundance (k_Bacteria.p_Bacteroidetes.c_Bacteroidia.o_Bacteroidales.f_Bacteroidaceae.g_Bacteroides.s_Bacteroides_finegoldii)	rs58346872	G	T	G	T	0.284244	0.0632075	6.89208e-06	0.0675	0.0953	0.4791	TRUE	0.0138214	108.421
Autoimmune hepatitis	Gut microbiota abundance (k_Bacteria.p_Bacteroidetes.c_Bacteroidia.o_Bacteroidales.f_Bacteroidaceae.g_Bacteroides.s_Bacteroides_finegoldii)	rs58668331	C	G	C	G	0.185454	0.0394933	2.65516e-06	-0.2802	0.0993	0.00478002	TRUE	0.0142885	112.138
Autoimmune hepatitis	Gut microbiota abundance (k_Bacteria.p_Bacteroidetes.c_Bacteroidia.o_Bacteroidales.f_Bacteroidaceae.g_Bacteroides.s_Bacteroides_finegoldii)	rs62210593	T	C	T	C	-0.148033	0.0328515	6.60192e-06	0.0247	0.0486	0.611699	TRUE	0.0108529	84.8792
Autoimmune hepatitis	Gut microbiota abundance (k_Bacteria.p_Bacteroidetes.c_Bacteroidia.o_Bacteroidales.f_Bacteroidaceae.g_Bacteroides.s_Bacteroides_finegoldii)	rs73188646	T	C	T	C	-0.362916	0.0769855	2.42806e-06	0.0552	0.0976	0.5712	TRUE	0.0125381	98.2261
Autoimmune hepatitis	Gut microbiota abundance (k_Bacteria.p_Bacteroidetes.c_Bacteroidia.o_Bacteroidales.f_Bacteroidaceae.g_Bacteroides.s_Bacteroides_finegoldii)	rs74904967	A	G	A	G	-0.230223	0.0518088	8.84219e-06	-0.0613	0.0849	0.47	TRUE	0.0124395	97.4443
Autoimmune hepatitis	Gut microbiota abundance (k_Bacteria.p_Bacteroidetes.c_Bacteroidia.o_Bacteroidales.f_Bacteroidaceae.g_Bacteroides.s_Bacteroides_finegoldii)	rs8128362	C	T	C	T	-0.21917	0.0486966	6.7722e-06	0.1012	0.0857	0.2372	TRUE	0.0116958	91.5491
Autoimmune hepatitis	Gut microbiota abundance (k_Bacteria.p_Bacteroidetes.c_Bacteroidia.o_Bacteroidales.f_Bacteroidaceae.g_Bacteroides.s_Bacteroides_fragilis)	rs10137996	C	T	C	T	-0.188352	0.03826	8.52511e-07	0.0403	0.0672	0.549099	TRUE	0.00798694	62.2844
Autoimmune hepatitis	Gut microbiota abundance (k_Bacteria.p_Bacteroidetes.c_Bacteroidia.o_Bacteroidales.f_Bacteroidaceae.g_Bacteroides.s_Bacteroides_fragilis)	rs11021021	A	G	A	G	-0.152159	0.0340953	8.09115e-06	0.0025	0.056	0.9647	TRUE	0.00717594	55.9143
Autoimmune hepatitis	Gut microbiota abundance (k_Bacteria.p_Bacteroidetes.c_Bacteroidia.o_Bacteroidales.f_Bacteroidaceae.g_Bacteroides.s_Bacteroides_fragilis)	rs11770593	G	T	G	T	-0.127395	0.0266178	1.70079e-06	-0.0507	0.0484	0.2943	TRUE	0.00746563	58.1885
Autoimmune hepatitis	Gut microbiota abundance (k_Bacteria.p_Bacteroidetes.c_Bacteroidia.o_Bacteroidales.f_Bacteroidaceae.g_Bacteroides.s_Bacteroides_fragilis)	rs12565327	A	G	A	G	-0.209365	0.046587	6.98747e-06	-0.0979	0.0786	0.213	TRUE	0.00723446	56.3736
Autoimmune hepatitis	Gut microbiota abundance (k_Bacteria.p_Bacteroidetes.c_Bacteroidia.o_Bacteroidales.f_Bacteroidaceae.g_Bacteroides.s_Bacteroides_fragilis)	rs1285852	T	A	T	A	0.120344	0.026745	6.80566e-06	0.0197	0.0503	0.695	TRUE	0.00677984	52.8069
Autoimmune hepatitis	Gut microbiota abundance (k_Bacteria.p_Bacteroidetes.c_Bacteroidia.o_Bacteroidales.f_Bacteroidaceae.g_Bacteroides.s_Bacteroides_fragilis)	rs12900979	T	C	T	C	0.11446	0.0256081	7.83339e-06	0.0199	0.0498	0.6899	TRUE	0.00641627	49.9568
Autoimmune hepatitis	Gut microbiota abundance (k_Bacteria.p_Bacteroidetes.c_Bacteroidia.o_Bacteroidales.f_Bacteroidaceae.g_Bacteroides.s_Bacteroides_fragilis)	rs34059605	A	C	A	C	0.206547	0.0413572	5.90745e-07	0.0292	0.0906	0.7473	TRUE	0.00917971	71.6722
Autoimmune hepatitis	Gut microbiota abundance (k_Bacteria.p_Bacteroidetes.c_Bacteroidia.o_Bacteroidales.f_Bacteroidaceae.g_Bacteroides.s_Bacteroides_fragilis)	rs3797248	A	G	A	G	-0.161285	0.0354143	5.25811e-06	0.0114	0.061	0.8512	TRUE	0.00655129	51.015
Autoimmune hepatitis	Gut microbiota abundance (k_Bacteria.p_Bacteroidetes.c_Bacteroidia.o_Bacteroidales.f_Bacteroidaceae.g_Bacteroides.s_Bacteroides_fragilis)	rs3885195	T	C	T	C	-0.150624	0.0300582	5.4124e-07	-0.075	0.0544	0.1684	TRUE	0.0082029	63.9825
Autoimmune hepatitis	Gut microbiota abundance (k_Bacteria.p_Bacteroidetes.c_Bacteroidia.o_Bacteroidales.f_Bacteroidaceae.g_Bacteroides.s_Bacteroides_fragilis)	rs4430574	A	G	A	G	0.195673	0.0429614	5.24807e-06	-0.1383	0.0763	0.0698506	TRUE	0.00684954	53.3535
Autoimmune hepatitis	Gut microbiota abundance (k_Bacteria.p_Bacteroidetes.c_Bacteroidia.o_Bacteroidales.f_Bacteroidaceae.g_Bacteroides.s_Bacteroides_fragilis)	rs4772337	G	A	G	A	0.119468	0.0269951	9.61967e-06	0.1113	0.049	0.0231398	TRUE	0.00657323	51.187
Autoimmune hepatitis	Gut microbiota abundance (k_Bacteria.p_Bacteroidetes.c_Bacteroidia.o_Bacteroidales.f_Bacteroidaceae.g_Bacteroides.s_Bacteroides_fragilis)	rs4902984	C	T	C	T	-0.256543	0.0563626	5.32243e-06	0.1477	0.1098	0.1785	TRUE	0.00709721	55.2964
Autoimmune hepatitis	Gut microbiota abundance (k_Bacteria.p_Bacteroidetes.c_Bacteroidia.o_Bacteroidales.f_Bacteroidaceae.g_Bacteroides.s_Bacteroides_fragilis)	rs55835510	A	T	A	T	0.158132	0.0302849	1.77497e-07	-0.0007	0.098	0.9946	TRUE	0.00905611	70.6983
Autoimmune hepatitis	Gut microbiota abundance (k_Bacteria.p_Bacteroidetes.c_Bacteroidia.o_Bacteroidales.f_Bacteroidaceae.g_Bacteroides.s_Bacteroides_fragilis)	rs6458025	C	T	C	T	-0.206994	0.0452174	4.70035e-06	0.0672	0.0931	0.4701	TRUE	0.00771984	60.1853
Autoimmune hepatitis	Gut microbiota abundance (k_Bacteria.p_Bacteroidetes.c_Bacteroidia.o_Bacteroidales.f_Bacteroidaceae.g_Bacteroides.s_Bacteroides_fragilis)	rs6909908	G	T	G	T	-0.227896	0.0493096	3.8054e-06	0.2382	0.0948	0.0120199	TRUE	0.00729102	56.8176
Autoimmune hepatitis	Gut microbiota abundance (k_Bacteria.p_Bacteroidetes.c_Bacteroidia.o_Bacteroidales.f_Bacteroidaceae.g_Bacteroides.s_Bacteroides_fragilis)	rs77062729	G	A	G	A	-0.234443	0.0486633	1.45255e-06	0.2921	0.1625	0.0723003	TRUE	0.00822554	64.1605
Autoimmune hepatitis	Gut microbiota abundance (k_Bacteria.p_Bacteroidetes.c_Bacteroidia.o_Bacteroidales.f_Bacteroidaceae.g_Bacteroides.s_Bacteroides_fragilis)	rs912	C	T	C	T	0.184344	0.0411452	7.45332e-06	-0.0982	0.075	0.1903	TRUE	0.00661582	51.5209
Autoimmune hepatitis	Gut microbiota abundance (k_Bacteria.p_Bacteroidetes.c_Bacteroidia.o_Bacteroidales.f_Bacteroidaceae.g_Bacteroides.s_Bacteroides_fragilis)	rs9818008	C	A	C	A	0.143936	0.032187	7.75408e-06	-0.0307	0.0562	0.5847	TRUE	0.00659838	51.3841
Autoimmune hepatitis	Gut microbiota abundance (k_Bacteria.p_Bacteroidetes.c_Bacteroidia.o_Bacteroidales.f_Bacteroidaceae.g_Bacteroides.s_Bacteroides_intestinalis)	rs17860571	G	T	G	T	-0.190425	0.0421554	6.26628e-06	-0.0489	0.0508	0.3356	TRUE	0.0134125	105.17
Autoimmune hepatitis	Gut microbiota abundance (k_Bacteria.p_Bacteroidetes.c_Bacteroidia.o_Bacteroidales.f_Bacteroidaceae.g_Bacteroides.s_Bacteroides_intestinalis)	rs4793180	T	C	T	C	-0.209751	0.0473993	9.63607e-06	0.0555	0.0559	0.3211	TRUE	0.0132888	104.186
Autoimmune hepatitis	Gut microbiota abundance (k_Bacteria.p_Bacteroidetes.c_Bacteroidia.o_Bacteroidales.f_Bacteroidaceae.g_Bacteroides.s_Bacteroides_intestinalis)	rs4814260	T	A	T	A	-0.178894	0.0389757	4.43496e-06	0.0366	0.0481	0.447	TRUE	0.015115	118.724
Autoimmune hepatitis	Gut microbiota abundance (k_Bacteria.p_Bacteroidetes.c_Bacteroidia.o_Bacteroidales.f_Bacteroidaceae.g_Bacteroides.s_Bacteroides_intestinalis)	rs72656234	A	G	A	G	-0.364852	0.0753615	1.28956e-06	-0.0882	0.1176	0.4533	TRUE	0.016199	127.379
Autoimmune hepatitis	Gut microbiota abundance (k_Bacteria.p_Bacteroidetes.c_Bacteroidia.o_Bacteroidales.f_Bacteroidaceae.g_Bacteroides.s_Bacteroides_massiliensis)	rs112691179	T	C	T	C	0.177126	0.0398192	8.65685e-06	0.0057	0.1019	0.9557	TRUE	0.0061931	48.2084
Autoimmune hepatitis	Gut microbiota abundance (k_Bacteria.p_Bacteroidetes.c_Bacteroidia.o_Bacteroidales.f_Bacteroidaceae.g_Bacteroides.s_Bacteroides_massiliensis)	rs12621563	G	A	G	A	-0.119565	0.0242975	8.61648e-07	0.0073	0.0494	0.8831	TRUE	0.00714786	55.694
Autoimmune hepatitis	Gut microbiota abundance (k_Bacteria.p_Bacteroidetes.c_Bacteroidia.o_Bacteroidales.f_Bacteroidaceae.g_Bacteroides.s_Bacteroides_massiliensis)	rs17807243	T	C	T	C	-0.173678	0.0384507	6.27524e-06	0.0643	0.0735	0.3812	TRUE	0.00725251	56.5153
Autoimmune hepatitis	Gut microbiota abundance (k_Bacteria.p_Bacteroidetes.c_Bacteroidia.o_Bacteroidales.f_Bacteroidaceae.g_Bacteroides.s_Bacteroides_massiliensis)	rs4937922	A	G	A	G	-0.237213	0.0522438	5.61203e-06	0.0722	0.0917	0.431	TRUE	0.00615137	47.8816
Autoimmune hepatitis	Gut microbiota abundance (k_Bacteria.p_Bacteroidetes.c_Bacteroidia.o_Bacteroidales.f_Bacteroidaceae.g_Bacteroides.s_Bacteroides_massiliensis)	rs61944855	A	G	A	G	-0.148523	0.028725	2.33464e-07	-0.0091	0.0604	0.8804	TRUE	0.00815236	63.585
Autoimmune hepatitis	Gut microbiota abundance (k_Bacteria.p_Bacteroidetes.c_Bacteroidia.o_Bacteroidales.f_Bacteroidaceae.g_Bacteroides.s_Bacteroides_massiliensis)	rs6532564	C	G	C	G	-0.140127	0.0315704	9.05607e-06	0.0043	0.065	0.9467	TRUE	0.00658272	51.2614
Autoimmune hepatitis	Gut microbiota abundance (k_Bacteria.p_Bacteroidetes.c_Bacteroidia.o_Bacteroidales.f_Bacteroidaceae.g_Bacteroides.s_Bacteroides_ovatus)	rs1021440	G	A	G	A	-0.082971	0.0181463	4.82325e-06	0.0173	0.0499	0.7289	TRUE	0.00311546	24.1765
Autoimmune hepatitis	Gut microbiota abundance (k_Bacteria.p_Bacteroidetes.c_Bacteroidia.o_Bacteroidales.f_Bacteroidaceae.g_Bacteroides.s_Bacteroides_ovatus)	rs10820045	A	C	A	C	-0.16593	0.0370648	7.57827e-06	-0.0697	0.0857	0.4157	TRUE	0.00288592	22.3901
Autoimmune hepatitis	Gut microbiota abundance (k_Bacteria.p_Bacteroidetes.c_Bacteroidia.o_Bacteroidales.f_Bacteroidaceae.g_Bacteroides.s_Bacteroides_ovatus)	rs112057053	C	G	C	G	0.146038	0.0292312	5.8545e-07	0.1238	0.0779	0.1121	TRUE	0.00392707	30.4996
Autoimmune hepatitis	Gut microbiota abundance (k_Bacteria.p_Bacteroidetes.c_Bacteroidia.o_Bacteroidales.f_Bacteroidaceae.g_Bacteroides.s_Bacteroides_ovatus)	rs11873510	C	T	C	T	-0.123755	0.0264539	2.89514e-06	0.0376	0.0633	0.552199	TRUE	0.00372214	28.9021
Autoimmune hepatitis	Gut microbiota abundance (k_Bacteria.p_Bacteroidetes.c_Bacteroidia.o_Bacteroidales.f_Bacteroidaceae.g_Bacteroides.s_Bacteroides_ovatus)	rs190949005	G	A	G	A	-0.15371	0.0346341	9.07423e-06	-0.0387	0.1579	0.8064	TRUE	0.00288912	22.415
Autoimmune hepatitis	Gut microbiota abundance (k_Bacteria.p_Bacteroidetes.c_Bacteroidia.o_Bacteroidales.f_Bacteroidaceae.g_Bacteroides.s_Bacteroides_ovatus)	rs303925	T	C	T	C	-0.0840401	0.018326	4.52158e-06	-0.0727	0.048	0.13	TRUE	0.00331281	25.7131
Autoimmune hepatitis	Gut microbiota abundance (k_Bacteria.p_Bacteroidetes.c_Bacteroidia.o_Bacteroidales.f_Bacteroidaceae.g_Bacteroides.s_Bacteroides_ovatus)	rs4867356	C	T	C	T	0.100289	0.0217126	3.85691e-06	0.0076	0.0624	0.9028	TRUE	0.00321977	24.9886
Autoimmune hepatitis	Gut microbiota abundance (k_Bacteria.p_Bacteroidetes.c_Bacteroidia.o_Bacteroidales.f_Bacteroidaceae.g_Bacteroides.s_Bacteroides_ovatus)	rs59809293	A	C	A	C	-0.0830115	0.0172003	1.39181e-06	-0.0119	0.0474	0.801	TRUE	0.00344524	26.7445
Autoimmune hepatitis	Gut microbiota abundance (k_Bacteria.p_Bacteroidetes.c_Bacteroidia.o_Bacteroidales.f_Bacteroidaceae.g_Bacteroides.s_Bacteroides_ovatus)	rs67659622	A	G	A	G	0.0993576	0.0195692	3.82939e-07	-0.0711	0.0519	0.1702	TRUE	0.00456246	35.457
Autoimmune hepatitis	Gut microbiota abundance (k_Bacteria.p_Bacteroidetes.c_Bacteroidia.o_Bacteroidales.f_Bacteroidaceae.g_Bacteroides.s_Bacteroides_ovatus)	rs72677788	A	G	A	G	-0.184455	0.0372574	7.39009e-07	-0.0171	0.0931	0.854	TRUE	0.00376395	29.2279
Autoimmune hepatitis	Gut microbiota abundance (k_Bacteria.p_Bacteroidetes.c_Bacteroidia.o_Bacteroidales.f_Bacteroidaceae.g_Bacteroides.s_Bacteroides_ovatus)	rs73240572	C	T	C	T	0.0856274	0.0190584	7.02587e-06	0.0005	0.0492	0.9924	TRUE	0.00362916	28.1775
Autoimmune hepatitis	Gut microbiota abundance (k_Bacteria.p_Bacteroidetes.c_Bacteroidia.o_Bacteroidales.f_Bacteroidaceae.g_Bacteroides.s_Bacteroides_ovatus)	rs75642318	G	A	G	A	-0.127782	0.0277418	4.10261e-06	-0.0789	0.0855	0.3564	TRUE	0.00341675	26.5226
Autoimmune hepatitis	Gut microbiota abundance (k_Bacteria.p_Bacteroidetes.c_Bacteroidia.o_Bacteroidales.f_Bacteroidaceae.g_Bacteroides.s_Bacteroides_ovatus)	rs9304475	T	C	T	C	-0.087747	0.0172424	3.59898e-07	-0.0262	0.048	0.586001	TRUE	0.00381012	29.5878
Autoimmune hepatitis	Gut microbiota abundance (k_Bacteria.p_Bacteroidetes.c_Bacteroidia.o_Bacteroidales.f_Bacteroidaceae.g_Bacteroides.s_Bacteroides_ovatus)	rs9684138	T	C	T	C	-0.0906092	0.0190192	1.89714e-06	0.048	0.0499	0.3358	TRUE	0.00409458	31.8059
Autoimmune hepatitis	Gut microbiota abundance (k_Bacteria.p_Bacteroidetes.c_Bacteroidia.o_Bacteroidales.f_Bacteroidaceae.g_Bacteroides.s_Bacteroides_plebeius)	rs10145379	G	T	G	T	0.169767	0.0347573	1.03767e-06	-0.0401	0.0498	0.4207	TRUE	0.0139846	109.719
Autoimmune hepatitis	Gut microbiota abundance (k_Bacteria.p_Bacteroidetes.c_Bacteroidia.o_Bacteroidales.f_Bacteroidaceae.g_Bacteroides.s_Bacteroides_plebeius)	rs12578852	T	C	T	C	-0.293991	0.0608828	1.3735e-06	0.0114	0.0827	0.8908	TRUE	0.0139648	109.562
Autoimmune hepatitis	Gut microbiota abundance (k_Bacteria.p_Bacteroidetes.c_Bacteroidia.o_Bacteroidales.f_Bacteroidaceae.g_Bacteroides.s_Bacteroides_plebeius)	rs1828518	T	C	T	C	-0.202383	0.0449495	6.71723e-06	0.0672	0.0572	0.2405	TRUE	0.0120133	94.0648
Autoimmune hepatitis	Gut microbiota abundance (k_Bacteria.p_Bacteroidetes.c_Bacteroidia.o_Bacteroidales.f_Bacteroidaceae.g_Bacteroides.s_Bacteroides_plebeius)	rs2432926	A	G	A	G	0.367179	0.0767104	1.69672e-06	-0.0271	0.117	0.8171	TRUE	0.0130651	102.41
Autoimmune hepatitis	Gut microbiota abundance (k_Bacteria.p_Bacteroidetes.c_Bacteroidia.o_Bacteroidales.f_Bacteroidaceae.g_Bacteroides.s_Bacteroides_plebeius)	rs28681338	A	G	A	G	-0.25565	0.0570272	7.36173e-06	-0.0443	0.0699	0.5261	TRUE	0.0117685	92.1256
Autoimmune hepatitis	Gut microbiota abundance (k_Bacteria.p_Bacteroidetes.c_Bacteroidia.o_Bacteroidales.f_Bacteroidaceae.g_Bacteroides.s_Bacteroides_plebeius)	rs34375501	C	T	C	T	-0.174622	0.0394652	9.6574e-06	-0.0302	0.0585	0.6064	TRUE	0.0110542	86.4712
Autoimmune hepatitis	Gut microbiota abundance (k_Bacteria.p_Bacteroidetes.c_Bacteroidia.o_Bacteroidales.f_Bacteroidaceae.g_Bacteroides.s_Bacteroides_plebeius)	rs7070312	G	T	G	T	-0.208945	0.0458115	5.09178e-06	0.0651	0.0592	0.2714	TRUE	0.0120296	94.1938
Autoimmune hepatitis	Gut microbiota abundance (k_Bacteria.p_Bacteroidetes.c_Bacteroidia.o_Bacteroidales.f_Bacteroidaceae.g_Bacteroides.s_Bacteroides_salyersiae)	rs117662076	A	G	A	G	0.40355	0.0882902	4.86049e-06	-0.0264	0.1487	0.859	TRUE	0.016985	133.666
Autoimmune hepatitis	Gut microbiota abundance (k_Bacteria.p_Bacteroidetes.c_Bacteroidia.o_Bacteroidales.f_Bacteroidaceae.g_Bacteroides.s_Bacteroides_salyersiae)	rs12534702	T	C	T	C	0.177922	0.0399738	8.5487e-06	0.0654	0.0518	0.207	TRUE	0.0142903	112.153
Autoimmune hepatitis	Gut microbiota abundance (k_Bacteria.p_Bacteroidetes.c_Bacteroidia.o_Bacteroidales.f_Bacteroidaceae.g_Bacteroides.s_Bacteroides_salyersiae)	rs1265300	G	A	G	A	-0.177503	0.0385789	4.20388e-06	-0.0043	0.0475	0.9272	TRUE	0.0157529	123.815
Autoimmune hepatitis	Gut microbiota abundance (k_Bacteria.p_Bacteroidetes.c_Bacteroidia.o_Bacteroidales.f_Bacteroidaceae.g_Bacteroides.s_Bacteroides_salyersiae)	rs12896430	A	G	A	G	-0.192312	0.0420479	4.79347e-06	0.0012	0.0522	0.9819	TRUE	0.0158855	124.874
Autoimmune hepatitis	Gut microbiota abundance (k_Bacteria.p_Bacteroidetes.c_Bacteroidia.o_Bacteroidales.f_Bacteroidaceae.g_Bacteroides.s_Bacteroides_salyersiae)	rs16845299	T	C	T	C	0.266974	0.0538601	7.16638e-07	0.0272	0.0634	0.668399	TRUE	0.0275645	219.283
Autoimmune hepatitis	Gut microbiota abundance (k_Bacteria.p_Bacteroidetes.c_Bacteroidia.o_Bacteroidales.f_Bacteroidaceae.g_Bacteroides.s_Bacteroides_salyersiae)	rs17111728	C	T	C	T	0.3336	0.072423	4.09959e-06	0.1388	0.0854	0.104	TRUE	0.0147052	115.457
Autoimmune hepatitis	Gut microbiota abundance (k_Bacteria.p_Bacteroidetes.c_Bacteroidia.o_Bacteroidales.f_Bacteroidaceae.g_Bacteroides.s_Bacteroides_salyersiae)	rs3776996	A	G	A	G	0.241028	0.0495792	1.16512e-06	0.0167	0.0578	0.7732	TRUE	0.0165074	129.845
Autoimmune hepatitis	Gut microbiota abundance (k_Bacteria.p_Bacteroidetes.c_Bacteroidia.o_Bacteroidales.f_Bacteroidaceae.g_Bacteroides.s_Bacteroides_salyersiae)	rs412657	G	T	G	T	-0.175941	0.0388333	5.8799e-06	0.0831	0.0517	0.108	TRUE	0.0149139	117.121
Autoimmune hepatitis	Gut microbiota abundance (k_Bacteria.p_Bacteroidetes.c_Bacteroidia.o_Bacteroidales.f_Bacteroidaceae.g_Bacteroides.s_Bacteroides_salyersiae)	rs76194327	A	T	A	T	0.379903	0.0854692	8.79306e-06	-0.0372	0.1107	0.736901	TRUE	0.0173516	136.603
Autoimmune hepatitis	Gut microbiota abundance (k_Bacteria.p_Bacteroidetes.c_Bacteroidia.o_Bacteroidales.f_Bacteroidaceae.g_Bacteroides.s_Bacteroides_salyersiae)	rs780878	C	G	C	G	0.264683	0.0586407	6.37236e-06	0.0332	0.0624	0.5953	TRUE	0.0179299	141.238
Autoimmune hepatitis	Gut microbiota abundance (k_Bacteria.p_Bacteroidetes.c_Bacteroidia.o_Bacteroidales.f_Bacteroidaceae.g_Bacteroides.s_Bacteroides_salyersiae)	rs9960494	C	G	C	G	-0.190905	0.042414	6.76363e-06	0.173	0.0809	0.0326002	TRUE	0.0163038	128.217
Autoimmune hepatitis	Gut microbiota abundance (k_Bacteria.p_Bacteroidetes.c_Bacteroidia.o_Bacteroidales.f_Bacteroidaceae.g_Bacteroides.s_Bacteroides_stercoris)	rs10101109	T	C	T	C	-0.0984235	0.0218861	6.88954e-06	0.0641	0.0534	0.2298	TRUE	0.00413849	32.1484
Autoimmune hepatitis	Gut microbiota abundance (k_Bacteria.p_Bacteroidetes.c_Bacteroidia.o_Bacteroidales.f_Bacteroidaceae.g_Bacteroides.s_Bacteroides_stercoris)	rs12110522	T	A	T	A	0.0916145	0.0206942	9.55213e-06	-0.0207	0.0501	0.6801	TRUE	0.003883	30.1559
Autoimmune hepatitis	Gut microbiota abundance (k_Bacteria.p_Bacteroidetes.c_Bacteroidia.o_Bacteroidales.f_Bacteroidaceae.g_Bacteroides.s_Bacteroides_stercoris)	rs1549206	A	G	A	G	-0.099745	0.019963	5.83808e-07	0.0123	0.0478	0.7974	TRUE	0.00494838	38.471
Autoimmune hepatitis	Gut microbiota abundance (k_Bacteria.p_Bacteroidetes.c_Bacteroidia.o_Bacteroidales.f_Bacteroidaceae.g_Bacteroides.s_Bacteroides_stercoris)	rs3003597	G	C	G	C	-0.100342	0.0210076	1.78414e-06	-0.0319	0.0497	0.5208	TRUE	0.00461904	35.8987
Autoimmune hepatitis	Gut microbiota abundance (k_Bacteria.p_Bacteroidetes.c_Bacteroidia.o_Bacteroidales.f_Bacteroidaceae.g_Bacteroides.s_Bacteroides_stercoris)	rs73812271	T	C	T	C	0.119733	0.0253437	2.30813e-06	-0.09	0.0682	0.1871	TRUE	0.00450757	35.0284
Autoimmune hepatitis	Gut microbiota abundance (k_Bacteria.p_Bacteroidetes.c_Bacteroidia.o_Bacteroidales.f_Bacteroidaceae.g_Bacteroides.s_Bacteroides_stercoris)	rs78677736	C	T	C	T	-0.127232	0.0282087	6.47113e-06	0.0584	0.0668	0.3821	TRUE	0.00417297	32.4174
Autoimmune hepatitis	Gut microbiota abundance (k_Bacteria.p_Bacteroidetes.c_Bacteroidia.o_Bacteroidales.f_Bacteroidaceae.g_Bacteroides.s_Bacteroides_stercoris)	rs9809140	G	A	G	A	-0.0966639	0.0217291	8.64351e-06	0.0276	0.05	0.581	TRUE	0.00397295	30.8573
Autoimmune hepatitis	Gut microbiota abundance (k_Bacteria.p_Bacteroidetes.c_Bacteroidia.o_Bacteroidales.f_Bacteroidaceae.g_Bacteroides.s_Bacteroides_thetaiotaomicron)	rs10144174	A	T	A	T	-0.0936504	0.0208602	7.14167e-06	-0.0175	0.0532	0.741401	TRUE	0.00345602	26.8285
Autoimmune hepatitis	Gut microbiota abundance (k_Bacteria.p_Bacteroidetes.c_Bacteroidia.o_Bacteroidales.f_Bacteroidaceae.g_Bacteroides.s_Bacteroides_thetaiotaomicron)	rs12938892	G	A	G	A	-0.095204	0.0208389	4.91077e-06	-0.0335	0.0514	0.5147	TRUE	0.00421972	32.7821
Autoimmune hepatitis	Gut microbiota abundance (k_Bacteria.p_Bacteroidetes.c_Bacteroidia.o_Bacteroidales.f_Bacteroidaceae.g_Bacteroides.s_Bacteroides_thetaiotaomicron)	rs1811207	G	A	G	A	-0.117849	0.0249058	2.22531e-06	-0.013	0.0614	0.8318	TRUE	0.00393112	30.5311
Autoimmune hepatitis	Gut microbiota abundance (k_Bacteria.p_Bacteroidetes.c_Bacteroidia.o_Bacteroidales.f_Bacteroidaceae.g_Bacteroides.s_Bacteroides_thetaiotaomicron)	rs4405810	T	C	T	C	-0.0909832	0.0197315	4.00636e-06	-0.0252	0.0544	0.6434	TRUE	0.00344922	26.7755
Autoimmune hepatitis	Gut microbiota abundance (k_Bacteria.p_Bacteroidetes.c_Bacteroidia.o_Bacteroidales.f_Bacteroidaceae.g_Bacteroides.s_Bacteroides_thetaiotaomicron)	rs62199113	T	A	T	A	0.107775	0.021175	3.58625e-07	-0.025	0.0537	0.642	TRUE	0.00437774	34.0151
Autoimmune hepatitis	Gut microbiota abundance (k_Bacteria.p_Bacteroidetes.c_Bacteroidia.o_Bacteroidales.f_Bacteroidaceae.g_Bacteroides.s_Bacteroides_thetaiotaomicron)	rs72833501	T	C	T	C	0.190637	0.0391636	1.12907e-06	-0.0846	0.1048	0.4195	TRUE	0.00397067	30.8395
Autoimmune hepatitis	Gut microbiota abundance (k_Bacteria.p_Bacteroidetes.c_Bacteroidia.o_Bacteroidales.f_Bacteroidaceae.g_Bacteroides.s_Bacteroides_thetaiotaomicron)	rs74500162	C	T	C	T	0.15339	0.0326079	2.55006e-06	0.0741	0.0904	0.4126	TRUE	0.00389856	30.2773
Autoimmune hepatitis	Gut microbiota abundance (k_Bacteria.p_Bacteroidetes.c_Bacteroidia.o_Bacteroidales.f_Bacteroidaceae.g_Bacteroides.s_Bacteroides_thetaiotaomicron)	rs77761288	A	G	A	G	-0.178567	0.0360015	7.04937e-07	0.0792	0.1034	0.4436	TRUE	0.00411661	31.9778
Autoimmune hepatitis	Gut microbiota abundance (k_Bacteria.p_Bacteroidetes.c_Bacteroidia.o_Bacteroidales.f_Bacteroidaceae.g_Bacteroides.s_Bacteroides_uniformis)	rs11170859	C	T	C	T	-0.106241	0.0233689	5.4611e-06	-0.0548	0.0762	0.4721	TRUE	0.00274409	21.2867
Autoimmune hepatitis	Gut microbiota abundance (k_Bacteria.p_Bacteroidetes.c_Bacteroidia.o_Bacteroidales.f_Bacteroidaceae.g_Bacteroides.s_Bacteroides_uniformis)	rs12209689	T	C	T	C	-0.117475	0.0251846	3.09293e-06	0.0845	0.0681	0.2146	TRUE	0.00302367	23.4621
Autoimmune hepatitis	Gut microbiota abundance (k_Bacteria.p_Bacteroidetes.c_Bacteroidia.o_Bacteroidales.f_Bacteroidaceae.g_Bacteroides.s_Bacteroides_uniformis)	rs140914801	A	G	A	G	0.11295	0.0255679	9.97792e-06	-0.1418	0.0874	0.1049	TRUE	0.00262945	20.3951
Autoimmune hepatitis	Gut microbiota abundance (k_Bacteria.p_Bacteroidetes.c_Bacteroidia.o_Bacteroidales.f_Bacteroidaceae.g_Bacteroides.s_Bacteroides_uniformis)	rs1865283	G	A	G	A	0.0798486	0.0174522	4.75587e-06	-0.0306	0.051	0.5479	TRUE	0.00286981	22.2647
Autoimmune hepatitis	Gut microbiota abundance (k_Bacteria.p_Bacteroidetes.c_Bacteroidia.o_Bacteroidales.f_Bacteroidaceae.g_Bacteroides.s_Bacteroides_uniformis)	rs61960721	T	G	T	G	0.0811147	0.0177843	5.09038e-06	0.0075	0.0538	0.8894	TRUE	0.00291005	22.5779
Autoimmune hepatitis	Gut microbiota abundance (k_Bacteria.p_Bacteroidetes.c_Bacteroidia.o_Bacteroidales.f_Bacteroidaceae.g_Bacteroides.s_Bacteroides_uniformis)	rs78786599	T	C	T	C	-0.144601	0.0327133	9.85848e-06	0.0078	0.0827	0.9246	TRUE	0.00274549	21.2976
Autoimmune hepatitis	Gut microbiota abundance (k_Bacteria.p_Bacteroidetes.c_Bacteroidia.o_Bacteroidales.f_Bacteroidaceae.g_Bacteroides.s_Bacteroides_vulgatus)	rs11646266	T	C	T	C	0.081255	0.0170316	1.83455e-06	-0.0096	0.049	0.8448	TRUE	0.00323356	25.0959
Autoimmune hepatitis	Gut microbiota abundance (k_Bacteria.p_Bacteroidetes.c_Bacteroidia.o_Bacteroidales.f_Bacteroidaceae.g_Bacteroides.s_Bacteroides_vulgatus)	rs13193662	G	A	G	A	0.0948871	0.0213763	9.04232e-06	0.0177	0.0567	0.754699	TRUE	0.00311053	24.1381
Autoimmune hepatitis	Gut microbiota abundance (k_Bacteria.p_Bacteroidetes.c_Bacteroidia.o_Bacteroidales.f_Bacteroidaceae.g_Bacteroides.s_Bacteroides_vulgatus)	rs142222485	A	G	A	G	0.149921	0.0322005	3.22626e-06	0.1168	0.0795	0.1417	TRUE	0.00301144	23.3669
Autoimmune hepatitis	Gut microbiota abundance (k_Bacteria.p_Bacteroidetes.c_Bacteroidia.o_Bacteroidales.f_Bacteroidaceae.g_Bacteroides.s_Bacteroides_vulgatus)	rs1498839	T	C	T	C	0.0871456	0.0189414	4.20862e-06	-0.0022	0.0564	0.969	TRUE	0.00291373	22.6065
Autoimmune hepatitis	Gut microbiota abundance (k_Bacteria.p_Bacteroidetes.c_Bacteroidia.o_Bacteroidales.f_Bacteroidaceae.g_Bacteroides.s_Bacteroides_vulgatus)	rs1514626	T	C	T	C	0.105021	0.0237637	9.89874e-06	-0.0596	0.0671	0.3743	TRUE	0.00264374	20.5061
Autoimmune hepatitis	Gut microbiota abundance (k_Bacteria.p_Bacteroidetes.c_Bacteroidia.o_Bacteroidales.f_Bacteroidaceae.g_Bacteroides.s_Bacteroides_vulgatus)	rs56282904	G	A	G	A	0.0886546	0.0189872	3.0242e-06	0.1002	0.0535	0.0613903	TRUE	0.00300695	23.3319
Autoimmune hepatitis	Gut microbiota abundance (k_Bacteria.p_Bacteroidetes.c_Bacteroidia.o_Bacteroidales.f_Bacteroidaceae.g_Bacteroides.s_Bacteroides_vulgatus)	rs6044532	C	T	C	T	-0.073067	0.01654	9.98045e-06	-0.0084	0.0504	0.8681	TRUE	0.00265488	20.5929
Autoimmune hepatitis	Gut microbiota abundance (k_Bacteria.p_Bacteroidetes.c_Bacteroidia.o_Bacteroidales.f_Bacteroidaceae.g_Bacteroides.s_Bacteroides_vulgatus)	rs6732796	T	A	T	A	-0.160154	0.036148	9.40156e-06	0.2651	0.1059	0.0122899	TRUE	0.00271517	21.0617
Autoimmune hepatitis	Gut microbiota abundance (k_Bacteria.p_Bacteroidetes.c_Bacteroidia.o_Bacteroidales.f_Bacteroidaceae.g_Bacteroides.s_Bacteroides_xylanisolvens)	rs10862904	G	A	G	A	-0.0893192	0.0195497	4.90456e-06	0.0136	0.0476	0.7753	TRUE	0.00397863	30.9017
Autoimmune hepatitis	Gut microbiota abundance (k_Bacteria.p_Bacteroidetes.c_Bacteroidia.o_Bacteroidales.f_Bacteroidaceae.g_Bacteroides.s_Bacteroides_xylanisolvens)	rs111452233	A	G	A	G	0.152257	0.0284751	8.94026e-08	0.0516	0.0783	0.5098	TRUE	0.00544142	42.3251
Autoimmune hepatitis	Gut microbiota abundance (k_Bacteria.p_Bacteroidetes.c_Bacteroidia.o_Bacteroidales.f_Bacteroidaceae.g_Bacteroides.s_Bacteroides_xylanisolvens)	rs1137722	C	T	C	T	0.0967949	0.0200587	1.39592e-06	-0.0663	0.0524	0.2056	TRUE	0.00462713	35.9619
Autoimmune hepatitis	Gut microbiota abundance (k_Bacteria.p_Bacteroidetes.c_Bacteroidia.o_Bacteroidales.f_Bacteroidaceae.g_Bacteroides.s_Bacteroides_xylanisolvens)	rs11522665	T	G	T	G	0.205696	0.0457741	6.9989e-06	0.1312	0.1326	0.3227	TRUE	0.00403374	31.3314
Autoimmune hepatitis	Gut microbiota abundance (k_Bacteria.p_Bacteroidetes.c_Bacteroidia.o_Bacteroidales.f_Bacteroidaceae.g_Bacteroides.s_Bacteroides_xylanisolvens)	rs117675525	T	G	T	G	0.194145	0.0400209	1.22786e-06	-0.0794	0.0876	0.3648	TRUE	0.00573446	44.6176
Autoimmune hepatitis	Gut microbiota abundance (k_Bacteria.p_Bacteroidetes.c_Bacteroidia.o_Bacteroidales.f_Bacteroidaceae.g_Bacteroides.s_Bacteroides_xylanisolvens)	rs12416788	G	A	G	A	-0.119958	0.0260995	4.30358e-06	0.0527	0.0767	0.4924	TRUE	0.00393631	30.5716
Autoimmune hepatitis	Gut microbiota abundance (k_Bacteria.p_Bacteroidetes.c_Bacteroidia.o_Bacteroidales.f_Bacteroidaceae.g_Bacteroides.s_Bacteroides_xylanisolvens)	rs12443593	A	C	A	C	0.186202	0.040302	3.83398e-06	-0.2394	0.1417	0.091199	TRUE	0.00396095	30.7638
Autoimmune hepatitis	Gut microbiota abundance (k_Bacteria.p_Bacteroidetes.c_Bacteroidia.o_Bacteroidales.f_Bacteroidaceae.g_Bacteroides.s_Bacteroides_xylanisolvens)	rs2302675	A	G	A	G	0.0945071	0.0213508	9.58186e-06	0.0374	0.0499	0.454099	TRUE	0.0037283	28.9501
Autoimmune hepatitis	Gut microbiota abundance (k_Bacteria.p_Bacteroidetes.c_Bacteroidia.o_Bacteroidales.f_Bacteroidaceae.g_Bacteroides.s_Bacteroides_xylanisolvens)	rs34558519	G	A	G	A	-0.201166	0.0424561	2.15616e-06	0.226	0.1058	0.0326099	TRUE	0.0042941	33.3624
Autoimmune hepatitis	Gut microbiota abundance (k_Bacteria.p_Bacteroidetes.c_Bacteroidia.o_Bacteroidales.f_Bacteroidaceae.g_Bacteroides.s_Bacteroides_xylanisolvens)	rs463212	C	T	C	T	-0.112837	0.0250366	6.57885e-06	0.0516	0.0558	0.3548	TRUE	0.00382609	29.7123
Autoimmune hepatitis	Gut microbiota abundance (k_Bacteria.p_Bacteroidetes.c_Bacteroidia.o_Bacteroidales.f_Bacteroidaceae.g_Bacteroides.s_Bacteroides_xylanisolvens)	rs4733774	C	A	C	A	-0.100809	0.0222193	5.70558e-06	-0.1079	0.0516	0.0365704	TRUE	0.00375373	29.1482
Autoimmune hepatitis	Gut microbiota abundance (k_Bacteria.p_Bacteroidetes.c_Bacteroidia.o_Bacteroidales.f_Bacteroidaceae.g_Bacteroides.s_Bacteroides_xylanisolvens)	rs4869373	C	G	C	G	0.18282	0.0410783	8.56624e-06	0.0352	0.0854	0.6798	TRUE	0.00387306	30.0785
Autoimmune hepatitis	Gut microbiota abundance (k_Bacteria.p_Bacteroidetes.c_Bacteroidia.o_Bacteroidales.f_Bacteroidaceae.g_Bacteroides.s_Bacteroides_xylanisolvens)	rs7380390	C	T	C	T	0.0951037	0.0210174	6.03949e-06	-0.0549	0.0538	0.3071	TRUE	0.0040717	31.6275
Autoimmune hepatitis	Gut microbiota abundance (k_Bacteria.p_Firmicutes.c_Clostridia.o_Clostridiales.f_Lachnospiraceae.g_Blautia.s_Ruminococcus_obeum)	rs1005544	G	C	G	C	0.161728	0.0296976	5.15656e-08	0.0671	0.073	0.3584	TRUE	0.00525946	40.9023
Autoimmune hepatitis	Gut microbiota abundance (k_Bacteria.p_Firmicutes.c_Clostridia.o_Clostridiales.f_Lachnospiraceae.g_Blautia.s_Ruminococcus_obeum)	rs11072031	T	C	T	C	-0.148901	0.0319625	3.18332e-06	-0.0478	0.0983	0.6264	TRUE	0.00394774	30.6608
Autoimmune hepatitis	Gut microbiota abundance (k_Bacteria.p_Firmicutes.c_Clostridia.o_Clostridiales.f_Lachnospiraceae.g_Blautia.s_Ruminococcus_obeum)	rs12581302	G	T	G	T	-0.0966547	0.0217815	9.10249e-06	0.0381	0.054	0.480799	TRUE	0.00352005	27.3273
Autoimmune hepatitis	Gut microbiota abundance (k_Bacteria.p_Firmicutes.c_Clostridia.o_Clostridiales.f_Lachnospiraceae.g_Blautia.s_Ruminococcus_obeum)	rs17066239	G	A	G	A	0.150135	0.0334175	7.0325e-06	0.1783	0.0823	0.0303103	TRUE	0.00346944	26.933
Autoimmune hepatitis	Gut microbiota abundance (k_Bacteria.p_Firmicutes.c_Clostridia.o_Clostridiales.f_Lachnospiraceae.g_Blautia.s_Ruminococcus_obeum)	rs17773250	C	T	C	T	-0.185004	0.0370825	6.0696e-07	-0.007	0.1065	0.9479	TRUE	0.00514087	39.9753
Autoimmune hepatitis	Gut microbiota abundance (k_Bacteria.p_Firmicutes.c_Clostridia.o_Clostridiales.f_Lachnospiraceae.g_Blautia.s_Ruminococcus_obeum)	rs183917849	G	C	G	C	0.194271	0.0422672	4.3014e-06	0.044	0.0995	0.6584	TRUE	0.00377611	29.3227
Autoimmune hepatitis	Gut microbiota abundance (k_Bacteria.p_Firmicutes.c_Clostridia.o_Clostridiales.f_Lachnospiraceae.g_Blautia.s_Ruminococcus_obeum)	rs28802725	C	T	C	T	-0.0921239	0.0200213	4.19875e-06	0.0144	0.05	0.7739	TRUE	0.0035413	27.4928
Autoimmune hepatitis	Gut microbiota abundance (k_Bacteria.p_Firmicutes.c_Clostridia.o_Clostridiales.f_Lachnospiraceae.g_Blautia.s_Ruminococcus_obeum)	rs36122201	C	T	C	T	-0.105631	0.0198455	1.02252e-07	-0.0437	0.0523	0.4027	TRUE	0.0050016	38.8869
Autoimmune hepatitis	Gut microbiota abundance (k_Bacteria.p_Firmicutes.c_Clostridia.o_Clostridiales.f_Lachnospiraceae.g_Blautia.s_Ruminococcus_obeum)	rs4445887	T	C	T	C	0.0933017	0.0195838	1.8957e-06	0.0923	0.05	0.0649501	TRUE	0.0042354	32.9044
Autoimmune hepatitis	Gut microbiota abundance (k_Bacteria.p_Firmicutes.c_Clostridia.o_Clostridiales.f_Lachnospiraceae.g_Blautia.s_Ruminococcus_obeum)	rs4761660	T	G	T	G	-0.179485	0.0377167	1.94774e-06	0.0674	0.1039	0.516699	TRUE	0.00396309	30.7805
Autoimmune hepatitis	Gut microbiota abundance (k_Bacteria.p_Firmicutes.c_Clostridia.o_Clostridiales.f_Lachnospiraceae.g_Blautia.s_Ruminococcus_obeum)	rs6570332	T	C	T	C	-0.0874929	0.0196528	8.50981e-06	-0.0164	0.049	0.7373	TRUE	0.00337555	26.2017
Autoimmune hepatitis	Gut microbiota abundance (k_Bacteria.p_Firmicutes.c_Clostridia.o_Clostridiales.f_Lachnospiraceae.g_Blautia.s_Ruminococcus_obeum)	rs708686	T	C	T	C	-0.100234	0.020876	1.57554e-06	-0.0095	0.0512	0.8524	TRUE	0.00404409	31.4121
Autoimmune hepatitis	Gut microbiota abundance (k_Bacteria.p_Firmicutes.c_Clostridia.o_Clostridiales.f_Lachnospiraceae.g_Blautia.s_Ruminococcus_obeum)	rs7793841	A	G	A	G	-0.0933565	0.019343	1.39034e-06	-0.0783	0.0539	0.1466	TRUE	0.00413701	32.1369
Autoimmune hepatitis	Gut microbiota abundance (k_Bacteria.p_Firmicutes.c_Clostridia.o_Clostridiales.f_Lachnospiraceae.g_Blautia.s_Ruminococcus_torques)	rs10832975	G	C	G	C	-0.112605	0.0220272	3.18632e-07	0.0384	0.0484	0.4274	TRUE	0.00615328	47.8965
Autoimmune hepatitis	Gut microbiota abundance (k_Bacteria.p_Firmicutes.c_Clostridia.o_Clostridiales.f_Lachnospiraceae.g_Blautia.s_Ruminococcus_torques)	rs11161562	G	C	G	C	-0.113617	0.0243498	3.07029e-06	0.0263	0.0527	0.617401	TRUE	0.00497494	38.6786
Autoimmune hepatitis	Gut microbiota abundance (k_Bacteria.p_Firmicutes.c_Clostridia.o_Clostridiales.f_Lachnospiraceae.g_Blautia.s_Ruminococcus_torques)	rs13109150	T	C	T	C	0.103254	0.0228214	6.05522e-06	0.0191	0.0494	0.6983	TRUE	0.00470569	36.5753
Autoimmune hepatitis	Gut microbiota abundance (k_Bacteria.p_Firmicutes.c_Clostridia.o_Clostridiales.f_Lachnospiraceae.g_Blautia.s_Ruminococcus_torques)	rs17696544	G	A	G	A	-0.161229	0.0334158	1.40055e-06	0.0224	0.0754	0.7669	TRUE	0.00634637	49.4091
Autoimmune hepatitis	Gut microbiota abundance (k_Bacteria.p_Firmicutes.c_Clostridia.o_Clostridiales.f_Lachnospiraceae.g_Blautia.s_Ruminococcus_torques)	rs2229594	T	C	T	C	0.124754	0.0277787	7.08957e-06	0.0182	0.0638	0.7758	TRUE	0.00469723	36.5093
Autoimmune hepatitis	Gut microbiota abundance (k_Bacteria.p_Firmicutes.c_Clostridia.o_Clostridiales.f_Lachnospiraceae.g_Blautia.s_Ruminococcus_torques)	rs4457100	G	A	G	A	0.124402	0.0268351	3.55574e-06	-0.0256	0.0605	0.672	TRUE	0.00548961	42.7021
Autoimmune hepatitis	Gut microbiota abundance (k_Bacteria.p_Firmicutes.c_Clostridia.o_Clostridiales.f_Lachnospiraceae.g_Blautia.s_Ruminococcus_torques)	rs61213519	T	A	T	A	-0.189805	0.0411906	4.06631e-06	-0.0789	0.0777	0.31	TRUE	0.00482395	37.499
Autoimmune hepatitis	Gut microbiota abundance (k_Bacteria.p_Firmicutes.c_Clostridia.o_Clostridiales.f_Lachnospiraceae.g_Butyrivibrio.s_Butyrivibrio_crossotus)	rs111544141	T	A	T	A	0.433734	0.0876619	7.50533e-07	0.1094	0.0979	0.2641	TRUE	0.0179054	141.041
Autoimmune hepatitis	Gut microbiota abundance (k_Bacteria.p_Firmicutes.c_Clostridia.o_Clostridiales.f_Lachnospiraceae.g_Butyrivibrio.s_Butyrivibrio_crossotus)	rs114804117	T	A	T	A	0.4101	0.089318	4.40159e-06	-0.0809	0.1073	0.4507	TRUE	0.017887	140.894
Autoimmune hepatitis	Gut microbiota abundance (k_Bacteria.p_Firmicutes.c_Clostridia.o_Clostridiales.f_Lachnospiraceae.g_Butyrivibrio.s_Butyrivibrio_crossotus)	rs13055049	C	T	C	T	0.258895	0.0506748	3.23966e-07	-0.0106	0.0693	0.8781	TRUE	0.0187837	148.092
Autoimmune hepatitis	Gut microbiota abundance (k_Bacteria.p_Firmicutes.c_Clostridia.o_Clostridiales.f_Lachnospiraceae.g_Butyrivibrio.s_Butyrivibrio_crossotus)	rs1389373	T	G	T	G	0.383456	0.0867807	9.93047e-06	-0.0915	0.1288	0.4776	TRUE	0.0146195	114.775
Autoimmune hepatitis	Gut microbiota abundance (k_Bacteria.p_Firmicutes.c_Clostridia.o_Clostridiales.f_Lachnospiraceae.g_Butyrivibrio.s_Butyrivibrio_crossotus)	rs17692191	A	G	A	G	-0.228239	0.0499957	4.99091e-06	0.0346	0.0713	0.6273	TRUE	0.014942	117.344
Autoimmune hepatitis	Gut microbiota abundance (k_Bacteria.p_Firmicutes.c_Clostridia.o_Clostridiales.f_Lachnospiraceae.g_Butyrivibrio.s_Butyrivibrio_crossotus)	rs17709673	T	C	T	C	-0.184618	0.041545	8.83833e-06	-0.0043	0.0519	0.934	TRUE	0.015084	118.477
Autoimmune hepatitis	Gut microbiota abundance (k_Bacteria.p_Firmicutes.c_Clostridia.o_Clostridiales.f_Lachnospiraceae.g_Butyrivibrio.s_Butyrivibrio_crossotus)	rs3807927	T	A	T	A	0.307966	0.0644421	1.76202e-06	-0.0119	0.0747	0.8729	TRUE	0.0157704	123.955
Autoimmune hepatitis	Gut microbiota abundance (k_Bacteria.p_Firmicutes.c_Clostridia.o_Clostridiales.f_Lachnospiraceae.g_Butyrivibrio.s_Butyrivibrio_crossotus)	rs3935	A	C	A	C	0.187868	0.0418038	6.98844e-06	0.077	0.0499	0.1228	TRUE	0.0140581	110.304
Autoimmune hepatitis	Gut microbiota abundance (k_Bacteria.p_Firmicutes.c_Clostridia.o_Clostridiales.f_Lachnospiraceae.g_Butyrivibrio.s_Butyrivibrio_crossotus)	rs4900028	T	C	T	C	0.182887	0.0377341	1.2551e-06	-0.0163	0.048	0.734	TRUE	0.0163484	128.573
Autoimmune hepatitis	Gut microbiota abundance (k_Bacteria.p_Firmicutes.c_Clostridia.o_Clostridiales.f_Lachnospiraceae.g_Butyrivibrio.s_Butyrivibrio_crossotus)	rs56347647	C	T	C	T	0.290928	0.0638107	5.13417e-06	-0.0966	0.0807	0.2313	TRUE	0.0165159	129.913
Autoimmune hepatitis	Gut microbiota abundance (k_Bacteria.p_Firmicutes.c_Clostridia.o_Clostridiales.f_Lachnospiraceae.g_Butyrivibrio.s_Butyrivibrio_crossotus)	rs9459627	T	C	T	C	-0.204583	0.041845	1.01314e-06	-0.0715	0.0497	0.1507	TRUE	0.0175801	138.433
Autoimmune hepatitis	Gut microbiota abundance (k_Bacteria.p_Firmicutes.c_Clostridia.o_Clostridiales.f_Lachnospiraceae.g_Coprococcus.s_Coprococcus_catus)	rs10107806	T	G	T	G	0.115277	0.0259646	9.00596e-06	0.0288	0.0731	0.6939	TRUE	0.00419555	32.5935
Autoimmune hepatitis	Gut microbiota abundance (k_Bacteria.p_Firmicutes.c_Clostridia.o_Clostridiales.f_Lachnospiraceae.g_Coprococcus.s_Coprococcus_catus)	rs2958003	C	T	C	T	-0.193797	0.043475	8.28533e-06	-0.1549	0.1031	0.133	TRUE	0.00440799	34.2512
Autoimmune hepatitis	Gut microbiota abundance (k_Bacteria.p_Firmicutes.c_Clostridia.o_Clostridiales.f_Lachnospiraceae.g_Coprococcus.s_Coprococcus_catus)	rs341677	T	C	T	C	0.17942	0.0388421	3.85194e-06	-0.0924	0.0903	0.3064	TRUE	0.00460739	35.8078
Autoimmune hepatitis	Gut microbiota abundance (k_Bacteria.p_Firmicutes.c_Clostridia.o_Clostridiales.f_Lachnospiraceae.g_Coprococcus.s_Coprococcus_catus)	rs34169081	C	T	C	T	-0.170687	0.0372304	4.54831e-06	-0.0937	0.0739	0.2049	TRUE	0.00458616	35.642
Autoimmune hepatitis	Gut microbiota abundance (k_Bacteria.p_Firmicutes.c_Clostridia.o_Clostridiales.f_Lachnospiraceae.g_Coprococcus.s_Coprococcus_catus)	rs34679544	A	G	A	G	-0.222586	0.047478	2.75639e-06	0.0549	0.1134	0.6285	TRUE	0.00497061	38.6448
Autoimmune hepatitis	Gut microbiota abundance (k_Bacteria.p_Firmicutes.c_Clostridia.o_Clostridiales.f_Lachnospiraceae.g_Coprococcus.s_Coprococcus_catus)	rs3770472	C	T	C	T	0.114616	0.0248391	3.94312e-06	0.008	0.0921	0.9308	TRUE	0.00500043	38.8777
Autoimmune hepatitis	Gut microbiota abundance (k_Bacteria.p_Firmicutes.c_Clostridia.o_Clostridiales.f_Lachnospiraceae.g_Coprococcus.s_Coprococcus_catus)	rs417265	G	A	G	A	-0.0985103	0.022244	9.48375e-06	0.0599	0.0513	0.2433	TRUE	0.00417937	32.4673
Autoimmune hepatitis	Gut microbiota abundance (k_Bacteria.p_Firmicutes.c_Clostridia.o_Clostridiales.f_Lachnospiraceae.g_Coprococcus.s_Coprococcus_comes)	rs10987256	A	G	A	G	0.0927893	0.0198888	3.08021e-06	0.0293	0.05	0.5577	TRUE	0.00385164	29.9115
Autoimmune hepatitis	Gut microbiota abundance (k_Bacteria.p_Firmicutes.c_Clostridia.o_Clostridiales.f_Lachnospiraceae.g_Coprococcus.s_Coprococcus_comes)	rs116928170	C	T	C	T	0.134679	0.0287736	2.8597e-06	-0.0265	0.0708	0.708101	TRUE	0.00415245	32.2573
Autoimmune hepatitis	Gut microbiota abundance (k_Bacteria.p_Firmicutes.c_Clostridia.o_Clostridiales.f_Lachnospiraceae.g_Coprococcus.s_Coprococcus_comes)	rs11889243	G	A	G	A	0.106704	0.0224718	2.05078e-06	0.076	0.0536	0.1559	TRUE	0.00442213	34.3615
Autoimmune hepatitis	Gut microbiota abundance (k_Bacteria.p_Firmicutes.c_Clostridia.o_Clostridiales.f_Lachnospiraceae.g_Coprococcus.s_Coprococcus_comes)	rs12584973	G	C	G	C	0.0975005	0.0210789	3.73689e-06	-0.0534	0.0504	0.2893	TRUE	0.00431892	33.5561
Autoimmune hepatitis	Gut microbiota abundance (k_Bacteria.p_Firmicutes.c_Clostridia.o_Clostridiales.f_Lachnospiraceae.g_Coprococcus.s_Coprococcus_comes)	rs12872336	T	C	T	C	0.100709	0.0209255	1.48874e-06	-0.0127	0.0517	0.8059	TRUE	0.00436645	33.927
Autoimmune hepatitis	Gut microbiota abundance (k_Bacteria.p_Firmicutes.c_Clostridia.o_Clostridiales.f_Lachnospiraceae.g_Coprococcus.s_Coprococcus_comes)	rs17106044	T	C	T	C	-0.130217	0.0274453	2.0891e-06	-0.0471	0.0649	0.4684	TRUE	0.00406153	31.5481
Autoimmune hepatitis	Gut microbiota abundance (k_Bacteria.p_Firmicutes.c_Clostridia.o_Clostridiales.f_Lachnospiraceae.g_Coprococcus.s_Coprococcus_comes)	rs17138993	T	C	T	C	0.152098	0.0313647	1.2388e-06	-0.0642	0.0619	0.2994	TRUE	0.00601739	46.8323
Autoimmune hepatitis	Gut microbiota abundance (k_Bacteria.p_Firmicutes.c_Clostridia.o_Clostridiales.f_Lachnospiraceae.g_Coprococcus.s_Coprococcus_comes)	rs6772892	G	T	G	T	-0.103149	0.0199563	2.35711e-07	0.0164	0.0491	0.7392	TRUE	0.00510974	39.7319
Autoimmune hepatitis	Gut microbiota abundance (k_Bacteria.p_Firmicutes.c_Clostridia.o_Clostridiales.f_Lachnospiraceae.g_Coprococcus.s_Coprococcus_comes)	rs6796475	C	T	C	T	-0.110194	0.0242923	5.72862e-06	0.0396	0.0616	0.5198	TRUE	0.00359597	27.9188
Autoimmune hepatitis	Gut microbiota abundance (k_Bacteria.p_Firmicutes.c_Clostridia.o_Clostridiales.f_Lachnospiraceae.g_Coprococcus.s_Coprococcus_sp_ART55_1)	rs12329315	T	C	T	C	-0.209102	0.0459396	5.32194e-06	0.0311	0.0488	0.524	TRUE	0.0200887	158.592
Autoimmune hepatitis	Gut microbiota abundance (k_Bacteria.p_Firmicutes.c_Clostridia.o_Clostridiales.f_Lachnospiraceae.g_Coprococcus.s_Coprococcus_sp_ART55_1)	rs148177109	T	C	T	C	-0.49518	0.10768	4.25256e-06	0.0083	0.1442	0.9543	TRUE	0.023644	187.34
Autoimmune hepatitis	Gut microbiota abundance (k_Bacteria.p_Firmicutes.c_Clostridia.o_Clostridiales.f_Lachnospiraceae.g_Coprococcus.s_Coprococcus_sp_ART55_1)	rs35529952	T	C	T	C	0.281134	0.0597813	2.56732e-06	0.0534	0.0702	0.4472	TRUE	0.021379	169.001
Autoimmune hepatitis	Gut microbiota abundance (k_Bacteria.p_Firmicutes.c_Clostridia.o_Clostridiales.f_Lachnospiraceae.g_Coprococcus.s_Coprococcus_sp_ART55_1)	rs3801563	T	C	T	C	-0.406416	0.0860253	2.30823e-06	0.0178	0.0843	0.8327	TRUE	0.0214727	169.758
Autoimmune hepatitis	Gut microbiota abundance (k_Bacteria.p_Firmicutes.c_Clostridia.o_Clostridiales.f_Lachnospiraceae.g_Dorea.s_Dorea_formicigenerans)	rs73146738	A	G	A	G	-0.124987	0.0263625	2.12579e-06	-0.0204	0.0611	0.7381	TRUE	0.00591089	45.9986
Autoimmune hepatitis	Gut microbiota abundance (k_Bacteria.p_Firmicutes.c_Clostridia.o_Clostridiales.f_Lachnospiraceae.g_Dorea.s_Dorea_longicatena)	rs11028061	C	T	C	T	-0.0907211	0.0198043	4.6302e-06	0.1502	0.0813	0.0647694	TRUE	0.00355988	27.6376
Autoimmune hepatitis	Gut microbiota abundance (k_Bacteria.p_Firmicutes.c_Clostridia.o_Clostridiales.f_Lachnospiraceae.g_Dorea.s_Dorea_longicatena)	rs11759411	T	C	T	C	-0.0854129	0.0189855	6.83235e-06	0.0509	0.0489	0.2984	TRUE	0.0035425	27.5022
Autoimmune hepatitis	Gut microbiota abundance (k_Bacteria.p_Firmicutes.c_Clostridia.o_Clostridiales.f_Lachnospiraceae.g_Dorea.s_Dorea_longicatena)	rs12499537	T	G	T	G	0.0907734	0.0200295	5.84292e-06	0.0096	0.0497	0.8462	TRUE	0.0035356	27.4485
Autoimmune hepatitis	Gut microbiota abundance (k_Bacteria.p_Firmicutes.c_Clostridia.o_Clostridiales.f_Lachnospiraceae.g_Dorea.s_Dorea_longicatena)	rs13106159	T	G	T	G	0.192771	0.0410252	2.61644e-06	-0.091	0.1105	0.4104	TRUE	0.0041353	32.1235
Autoimmune hepatitis	Gut microbiota abundance (k_Bacteria.p_Firmicutes.c_Clostridia.o_Clostridiales.f_Lachnospiraceae.g_Dorea.s_Dorea_longicatena)	rs1562194	G	T	G	T	-0.0939228	0.0208763	6.82716e-06	-0.0478	0.0504	0.343	TRUE	0.00357026	27.7185
Autoimmune hepatitis	Gut microbiota abundance (k_Bacteria.p_Firmicutes.c_Clostridia.o_Clostridiales.f_Lachnospiraceae.g_Dorea.s_Dorea_longicatena)	rs17475926	C	T	C	T	0.0844804	0.0188358	7.2882e-06	-0.0356	0.0486	0.4636	TRUE	0.00356708	27.6937
Autoimmune hepatitis	Gut microbiota abundance (k_Bacteria.p_Firmicutes.c_Clostridia.o_Clostridiales.f_Lachnospiraceae.g_Dorea.s_Dorea_longicatena)	rs2935621	T	C	T	C	-0.092281	0.0202945	5.43939e-06	0.0953	0.0552	0.0843801	TRUE	0.00371345	28.8343
Autoimmune hepatitis	Gut microbiota abundance (k_Bacteria.p_Firmicutes.c_Clostridia.o_Clostridiales.f_Lachnospiraceae.g_Dorea.s_Dorea_longicatena)	rs6729788	G	T	G	T	-0.0851147	0.0189199	6.8377e-06	-0.0236	0.0478	0.6223	TRUE	0.00362019	28.1075
Autoimmune hepatitis	Gut microbiota abundance (k_Bacteria.p_Firmicutes.c_Clostridia.o_Clostridiales.f_Lachnospiraceae.g_Dorea.s_Dorea_longicatena)	rs6957565	T	C	T	C	-0.0932584	0.0185033	4.65307e-07	0.0896	0.049	0.0676706	TRUE	0.00434655	33.7717
Autoimmune hepatitis	Gut microbiota abundance (k_Bacteria.p_Firmicutes.c_Clostridia.o_Clostridiales.f_Lachnospiraceae.g_Dorea.s_Dorea_longicatena)	rs8032562	T	C	T	C	0.0864317	0.0194986	9.30529e-06	0.054	0.0495	0.2756	TRUE	0.00348688	27.0689
Autoimmune hepatitis	Gut microbiota abundance (k_Bacteria.p_Firmicutes.c_Clostridia.o_Clostridiales.f_Lachnospiraceae.g_Dorea.s_Dorea_longicatena)	rs9292972	G	C	G	C	0.149319	0.0315947	2.28897e-06	0.0216	0.0791	0.784599	TRUE	0.00405385	31.4882
Autoimmune hepatitis	Gut microbiota abundance (k_Bacteria.p_Firmicutes.c_Clostridia.o_Clostridiales.f_Lachnospiraceae.g_Dorea.s_Dorea_unclassified)	rs10141037	C	G	C	G	0.159772	0.034655	4.01994e-06	0.0688	0.0574	0.2305	TRUE	0.00943142	73.6562
Autoimmune hepatitis	Gut microbiota abundance (k_Bacteria.p_Firmicutes.c_Clostridia.o_Clostridiales.f_Lachnospiraceae.g_Dorea.s_Dorea_unclassified)	rs112541720	T	C	T	C	0.218002	0.0427334	3.37062e-07	0.0245	0.0627	0.6959	TRUE	0.0116929	91.5266
Autoimmune hepatitis	Gut microbiota abundance (k_Bacteria.p_Firmicutes.c_Clostridia.o_Clostridiales.f_Lachnospiraceae.g_Dorea.s_Dorea_unclassified)	rs113902057	A	G	A	G	0.299015	0.0648057	3.94966e-06	0.3234	0.185	0.0803896	TRUE	0.00957868	74.8173
Autoimmune hepatitis	Gut microbiota abundance (k_Bacteria.p_Firmicutes.c_Clostridia.o_Clostridiales.f_Lachnospiraceae.g_Dorea.s_Dorea_unclassified)	rs11592751	T	C	T	C	0.144671	0.0313611	3.96744e-06	0.0724	0.0526	0.1688	TRUE	0.0092712	72.3932
Autoimmune hepatitis	Gut microbiota abundance (k_Bacteria.p_Firmicutes.c_Clostridia.o_Clostridiales.f_Lachnospiraceae.g_Dorea.s_Dorea_unclassified)	rs1163447	A	C	A	C	-0.290113	0.0630046	4.13209e-06	0.0868	0.0913	0.3416	TRUE	0.00928294	72.4857
Autoimmune hepatitis	Gut microbiota abundance (k_Bacteria.p_Firmicutes.c_Clostridia.o_Clostridiales.f_Lachnospiraceae.g_Dorea.s_Dorea_unclassified)	rs13203138	C	A	C	A	-0.237483	0.0511397	3.42035e-06	-0.0793	0.0761	0.2977	TRUE	0.0127495	99.9039
Autoimmune hepatitis	Gut microbiota abundance (k_Bacteria.p_Firmicutes.c_Clostridia.o_Clostridiales.f_Lachnospiraceae.g_Dorea.s_Dorea_unclassified)	rs3107045	G	A	G	A	0.287782	0.0649437	9.36871e-06	-0.0796	0.1007	0.4295	TRUE	0.00962974	75.22
Autoimmune hepatitis	Gut microbiota abundance (k_Bacteria.p_Firmicutes.c_Clostridia.o_Clostridiales.f_Lachnospiraceae.g_Dorea.s_Dorea_unclassified)	rs4633561	T	C	T	C	0.150745	0.0320751	2.60483e-06	-0.0383	0.0489	0.4338	TRUE	0.00995846	77.8136
Autoimmune hepatitis	Gut microbiota abundance (k_Bacteria.p_Firmicutes.c_Clostridia.o_Clostridiales.f_Lachnospiraceae.g_Dorea.s_Dorea_unclassified)	rs62221575	A	G	A	G	0.36411	0.0669086	5.27157e-08	0.1018	0.0927	0.2723	TRUE	0.0126658	99.2399
Autoimmune hepatitis	Gut microbiota abundance (k_Bacteria.p_Firmicutes.c_Clostridia.o_Clostridiales.f_Lachnospiraceae.g_Dorea.s_Dorea_unclassified)	rs6564810	A	C	A	C	0.141282	0.0313588	6.62659e-06	-0.0573	0.0481	0.2339	TRUE	0.00974122	76.0994
Autoimmune hepatitis	Gut microbiota abundance (k_Bacteria.p_Firmicutes.c_Clostridia.o_Clostridiales.f_Lachnospiraceae.g_Dorea.s_Dorea_unclassified)	rs73883469	T	A	T	A	0.206224	0.0415054	6.74342e-07	0.0656	0.0632	0.2998	TRUE	0.0108619	84.9501
Autoimmune hepatitis	Gut microbiota abundance (k_Bacteria.p_Firmicutes.c_Clostridia.o_Clostridiales.f_Lachnospiraceae.g_Lachnospiraceae_noname.s_Lachnospiraceae_bacterium_1_1_57FAA)	rs76321722	C	G	C	G	-0.351432	0.0792027	9.11675e-06	-0.1475	0.0808	0.0678907	TRUE	0.0203011	160.303
Autoimmune hepatitis	Gut microbiota abundance (k_Bacteria.p_Firmicutes.c_Clostridia.o_Clostridiales.f_Lachnospiraceae.g_Lachnospiraceae_noname.s_Lachnospiraceae_bacterium_3_1_46FAA)	rs11058405	C	T	C	T	0.166736	0.0351824	2.1459e-06	-0.026	0.0622	0.6758	TRUE	0.00929767	72.6018
Autoimmune hepatitis	Gut microbiota abundance (k_Bacteria.p_Firmicutes.c_Clostridia.o_Clostridiales.f_Lachnospiraceae.g_Lachnospiraceae_noname.s_Lachnospiraceae_bacterium_3_1_46FAA)	rs4494791	C	T	C	T	-0.123821	0.0275844	7.16193e-06	0.0679	0.0482	0.1586	TRUE	0.00720593	56.1497
Autoimmune hepatitis	Gut microbiota abundance (k_Bacteria.p_Firmicutes.c_Clostridia.o_Clostridiales.f_Lachnospiraceae.g_Lachnospiraceae_noname.s_Lachnospiraceae_bacterium_3_1_46FAA)	rs61945642	T	C	T	C	0.220687	0.049466	8.14273e-06	-0.0399	0.0834	0.6326	TRUE	0.00696151	54.2318
Autoimmune hepatitis	Gut microbiota abundance (k_Bacteria.p_Firmicutes.c_Clostridia.o_Clostridiales.f_Lachnospiraceae.g_Lachnospiraceae_noname.s_Lachnospiraceae_bacterium_3_1_46FAA)	rs7984826	G	A	G	A	-0.11973	0.026677	7.18522e-06	-0.0877	0.048	0.0674404	TRUE	0.00705777	54.987
Autoimmune hepatitis	Gut microbiota abundance (k_Bacteria.p_Firmicutes.c_Clostridia.o_Clostridiales.f_Lachnospiraceae.g_Lachnospiraceae_noname.s_Lachnospiraceae_bacterium_5_1_63FAA)	rs10785016	T	G	T	G	-0.196819	0.0443093	8.91559e-06	-0.0169	0.0489	0.730299	TRUE	0.0185254	146.018
Autoimmune hepatitis	Gut microbiota abundance (k_Bacteria.p_Firmicutes.c_Clostridia.o_Clostridiales.f_Lachnospiraceae.g_Lachnospiraceae_noname.s_Lachnospiraceae_bacterium_5_1_63FAA)	rs12047309	A	G	A	G	-0.357667	0.0808214	9.62631e-06	0.0546	0.0997	0.5841	TRUE	0.0192795	152.079
Autoimmune hepatitis	Gut microbiota abundance (k_Bacteria.p_Firmicutes.c_Clostridia.o_Clostridiales.f_Lachnospiraceae.g_Lachnospiraceae_noname.s_Lachnospiraceae_bacterium_5_1_63FAA)	rs147524453	G	A	G	A	0.312689	0.0690529	5.9473e-06	-0.0153	0.075	0.8387	TRUE	0.020571	162.48
Autoimmune hepatitis	Gut microbiota abundance (k_Bacteria.p_Firmicutes.c_Clostridia.o_Clostridiales.f_Lachnospiraceae.g_Lachnospiraceae_noname.s_Lachnospiraceae_bacterium_5_1_63FAA)	rs17661696	G	A	G	A	-0.248778	0.0559368	8.6882e-06	0.0609	0.0608	0.3164	TRUE	0.0192462	151.811
Autoimmune hepatitis	Gut microbiota abundance (k_Bacteria.p_Firmicutes.c_Clostridia.o_Clostridiales.f_Lachnospiraceae.g_Lachnospiraceae_noname.s_Lachnospiraceae_bacterium_5_1_63FAA)	rs3935551	G	A	G	A	-0.215591	0.0460894	2.90168e-06	0.0199	0.0491	0.6849	TRUE	0.0231566	183.386
Autoimmune hepatitis	Gut microbiota abundance (k_Bacteria.p_Firmicutes.c_Clostridia.o_Clostridiales.f_Lachnospiraceae.g_Lachnospiraceae_noname.s_Lachnospiraceae_bacterium_5_1_63FAA)	rs4341653	C	A	C	A	0.204243	0.046085	9.34222e-06	0.0333	0.055	0.545301	TRUE	0.0182959	144.175
Autoimmune hepatitis	Gut microbiota abundance (k_Bacteria.p_Firmicutes.c_Clostridia.o_Clostridiales.f_Lachnospiraceae.g_Lachnospiraceae_noname.s_Lachnospiraceae_bacterium_7_1_58FAA)	rs10773460	G	A	G	A	0.0969704	0.0199372	1.1516e-06	-0.023	0.0521	0.659699	TRUE	0.00358921	27.8662
Autoimmune hepatitis	Gut microbiota abundance (k_Bacteria.p_Firmicutes.c_Clostridia.o_Clostridiales.f_Lachnospiraceae.g_Lachnospiraceae_noname.s_Lachnospiraceae_bacterium_7_1_58FAA)	rs116114211	G	A	G	A	0.15199	0.0339721	7.67768e-06	-0.0904	0.0992	0.3623	TRUE	0.00286088	22.1953
Autoimmune hepatitis	Gut microbiota abundance (k_Bacteria.p_Firmicutes.c_Clostridia.o_Clostridiales.f_Lachnospiraceae.g_Lachnospiraceae_noname.s_Lachnospiraceae_bacterium_7_1_58FAA)	rs12977498	G	A	G	A	0.0944185	0.0197285	1.7022e-06	-0.0081	0.0507	0.8727	TRUE	0.0037477	29.1013
Autoimmune hepatitis	Gut microbiota abundance (k_Bacteria.p_Firmicutes.c_Clostridia.o_Clostridiales.f_Lachnospiraceae.g_Lachnospiraceae_noname.s_Lachnospiraceae_bacterium_7_1_58FAA)	rs139469000	T	C	T	C	0.0853365	0.0185864	4.40403e-06	0.0208	0.0528	0.6931	TRUE	0.00290695	22.5537
Autoimmune hepatitis	Gut microbiota abundance (k_Bacteria.p_Firmicutes.c_Clostridia.o_Clostridiales.f_Lachnospiraceae.g_Lachnospiraceae_noname.s_Lachnospiraceae_bacterium_7_1_58FAA)	rs2527213	A	C	A	C	0.140356	0.031139	6.56266e-06	0.086	0.121	0.4772	TRUE	0.00282145	21.8885
Autoimmune hepatitis	Gut microbiota abundance (k_Bacteria.p_Firmicutes.c_Clostridia.o_Clostridiales.f_Lachnospiraceae.g_Lachnospiraceae_noname.s_Lachnospiraceae_bacterium_7_1_58FAA)	rs28640142	G	A	G	A	-0.0882115	0.0167762	1.45526e-07	0.0818	0.0486	0.0927897	TRUE	0.00389015	30.2118
Autoimmune hepatitis	Gut microbiota abundance (k_Bacteria.p_Firmicutes.c_Clostridia.o_Clostridiales.f_Lachnospiraceae.g_Lachnospiraceae_noname.s_Lachnospiraceae_bacterium_7_1_58FAA)	rs4300413	A	C	A	C	-0.0828953	0.0167473	7.4307e-07	-0.095	0.0482	0.0488596	TRUE	0.0033383	25.9116
Autoimmune hepatitis	Gut microbiota abundance (k_Bacteria.p_Firmicutes.c_Clostridia.o_Clostridiales.f_Lachnospiraceae.g_Lachnospiraceae_noname.s_Lachnospiraceae_bacterium_7_1_58FAA)	rs4691694	G	A	G	A	0.148085	0.032866	6.61485e-06	-0.0385	0.0988	0.696899	TRUE	0.00284962	22.1077
Autoimmune hepatitis	Gut microbiota abundance (k_Bacteria.p_Firmicutes.c_Clostridia.o_Clostridiales.f_Lachnospiraceae.g_Lachnospiraceae_noname.s_Lachnospiraceae_bacterium_7_1_58FAA)	rs66476925	C	G	C	G	-0.104325	0.0205402	3.7935e-07	-0.0469	0.0566	0.4075	TRUE	0.00349947	27.167
Autoimmune hepatitis	Gut microbiota abundance (k_Bacteria.p_Firmicutes.c_Clostridia.o_Clostridiales.f_Lachnospiraceae.g_Lachnospiraceae_noname.s_Lachnospiraceae_bacterium_7_1_58FAA)	rs6757314	T	C	T	C	-0.12302	0.0230206	9.09683e-08	0.0451	0.0622	0.4686	TRUE	0.0039018	30.3026
Autoimmune hepatitis	Gut microbiota abundance (k_Bacteria.p_Firmicutes.c_Clostridia.o_Clostridiales.f_Lachnospiraceae.g_Lachnospiraceae_noname.s_Lachnospiraceae_bacterium_7_1_58FAA)	rs77141557	A	C	A	C	0.117445	0.0243127	1.36126e-06	-0.0903	0.0752	0.2296	TRUE	0.00323137	25.0789
Autoimmune hepatitis	Gut microbiota abundance (k_Bacteria.p_Firmicutes.c_Clostridia.o_Clostridiales.f_Lachnospiraceae.g_Lachnospiraceae_noname.s_Lachnospiraceae_bacterium_8_1_57FAA)	rs11127034	C	G	C	G	0.152524	0.0337479	6.19798e-06	-0.0255	0.0488	0.601399	TRUE	0.0104064	81.3504
Autoimmune hepatitis	Gut microbiota abundance (k_Bacteria.p_Firmicutes.c_Clostridia.o_Clostridiales.f_Lachnospiraceae.g_Lachnospiraceae_noname.s_Lachnospiraceae_bacterium_8_1_57FAA)	rs11223731	A	G	A	G	-0.18607	0.0374824	6.89858e-07	0.0103	0.0557	0.8537	TRUE	0.0127622	100.005
Autoimmune hepatitis	Gut microbiota abundance (k_Bacteria.p_Firmicutes.c_Clostridia.o_Clostridiales.f_Lachnospiraceae.g_Lachnospiraceae_noname.s_Lachnospiraceae_bacterium_8_1_57FAA)	rs11581135	A	C	A	C	-0.161679	0.035444	5.07844e-06	-0.0503	0.0503	0.3173	TRUE	0.012337	96.6313
Autoimmune hepatitis	Gut microbiota abundance (k_Bacteria.p_Firmicutes.c_Clostridia.o_Clostridiales.f_Lachnospiraceae.g_Lachnospiraceae_noname.s_Lachnospiraceae_bacterium_8_1_57FAA)	rs12986007	T	G	T	G	-0.296425	0.0653759	5.78322e-06	-0.1458	0.1009	0.1484	TRUE	0.0123316	96.588
Autoimmune hepatitis	Gut microbiota abundance (k_Bacteria.p_Firmicutes.c_Clostridia.o_Clostridiales.f_Lachnospiraceae.g_Lachnospiraceae_noname.s_Lachnospiraceae_bacterium_8_1_57FAA)	rs1346173	A	G	A	G	0.156595	0.034581	5.94443e-06	-0.0683	0.0492	0.1656	TRUE	0.0110364	86.3302
Autoimmune hepatitis	Gut microbiota abundance (k_Bacteria.p_Firmicutes.c_Clostridia.o_Clostridiales.f_Lachnospiraceae.g_Lachnospiraceae_noname.s_Lachnospiraceae_bacterium_8_1_57FAA)	rs140741191	C	T	C	T	-0.347812	0.0759706	4.689e-06	-0.1329	0.1249	0.287	TRUE	0.0115665	90.5255
Autoimmune hepatitis	Gut microbiota abundance (k_Bacteria.p_Firmicutes.c_Clostridia.o_Clostridiales.f_Lachnospiraceae.g_Lachnospiraceae_noname.s_Lachnospiraceae_bacterium_8_1_57FAA)	rs16899159	A	C	A	C	-0.149747	0.0337004	8.85177e-06	0.0311	0.0484	0.5209	TRUE	0.0103977	81.282
Autoimmune hepatitis	Gut microbiota abundance (k_Bacteria.p_Firmicutes.c_Clostridia.o_Clostridiales.f_Lachnospiraceae.g_Lachnospiraceae_noname.s_Lachnospiraceae_bacterium_8_1_57FAA)	rs28521978	A	G	A	G	0.1631	0.0362663	6.88304e-06	-0.0241	0.0516	0.641	TRUE	0.0109334	85.516
Autoimmune hepatitis	Gut microbiota abundance (k_Bacteria.p_Firmicutes.c_Clostridia.o_Clostridiales.f_Lachnospiraceae.g_Lachnospiraceae_noname.s_Lachnospiraceae_bacterium_8_1_57FAA)	rs3750889	T	C	T	C	-0.158479	0.0325016	1.08243e-06	-0.0043	0.0488	0.9291	TRUE	0.0121166	94.8839
Autoimmune hepatitis	Gut microbiota abundance (k_Bacteria.p_Firmicutes.c_Clostridia.o_Clostridiales.f_Lachnospiraceae.g_Lachnospiraceae_noname.s_Lachnospiraceae_bacterium_8_1_57FAA)	rs4559153	T	C	T	C	0.175285	0.0370708	2.26334e-06	0.0053	0.0558	0.924	TRUE	0.0120138	94.069
Autoimmune hepatitis	Gut microbiota abundance (k_Bacteria.p_Firmicutes.c_Clostridia.o_Clostridiales.f_Lachnospiraceae.g_Lachnospiraceae_noname.s_Lachnospiraceae_bacterium_8_1_57FAA)	rs4970837	T	G	T	G	-0.156474	0.0344	5.39859e-06	-0.0205	0.0529	0.6989	TRUE	0.01112	86.9916
Autoimmune hepatitis	Gut microbiota abundance (k_Bacteria.p_Firmicutes.c_Clostridia.o_Clostridiales.f_Lachnospiraceae.g_Lachnospiraceae_noname.s_Lachnospiraceae_bacterium_8_1_57FAA)	rs61854800	T	C	T	C	0.23618	0.0508065	3.34157e-06	0.1363	0.064	0.0332001	TRUE	0.0115306	90.2414
Autoimmune hepatitis	Gut microbiota abundance (k_Bacteria.p_Firmicutes.c_Clostridia.o_Clostridiales.f_Lachnospiraceae.g_Lachnospiraceae_noname.s_Lachnospiraceae_bacterium_8_1_57FAA)	rs61895387	T	A	T	A	-0.31575	0.0669609	2.41196e-06	-0.0062	0.099	0.9502	TRUE	0.0138078	108.313
Autoimmune hepatitis	Gut microbiota abundance (k_Bacteria.p_Firmicutes.c_Clostridia.o_Clostridiales.f_Lachnospiraceae.g_Lachnospiraceae_noname.s_Lachnospiraceae_bacterium_8_1_57FAA)	rs752704	C	T	C	T	-0.148743	0.0324489	4.56342e-06	0.0491	0.0483	0.3093	TRUE	0.0110252	86.2421
Autoimmune hepatitis	Gut microbiota abundance (k_Bacteria.p_Firmicutes.c_Clostridia.o_Clostridiales.f_Lachnospiraceae.g_Lachnospiraceae_noname.s_Lachnospiraceae_bacterium_8_1_57FAA)	rs76588436	A	T	A	T	0.309762	0.0681741	5.52803e-06	-0.0323	0.0743	0.664	TRUE	0.0118478	92.7532
Autoimmune hepatitis	Gut microbiota abundance (k_Bacteria.p_Firmicutes.c_Clostridia.o_Clostridiales.f_Lachnospiraceae.g_Lachnospiraceae_noname.s_Lachnospiraceae_bacterium_8_1_57FAA)	rs78404253	A	G	A	G	0.283489	0.0613913	3.87945e-06	-0.0478	0.0946	0.612999	TRUE	0.0131033	102.713
Autoimmune hepatitis	Gut microbiota abundance (k_Bacteria.p_Firmicutes.c_Clostridia.o_Clostridiales.f_Lachnospiraceae.g_Lachnospiraceae_noname.s_Lachnospiraceae_bacterium_8_1_57FAA)	rs8089654	G	T	G	T	0.228586	0.0498372	4.50412e-06	-0.0147	0.0658	0.8236	TRUE	0.0122831	96.2038
Autoimmune hepatitis	Gut microbiota abundance (k_Bacteria.p_Firmicutes.c_Clostridia.o_Clostridiales.f_Lachnospiraceae.g_Roseburia.s_Roseburia_hominis)	rs215996	C	G	C	G	-0.11075	0.0240367	4.07502e-06	0.0131	0.0611	0.8308	TRUE	0.00317082	24.6075
Autoimmune hepatitis	Gut microbiota abundance (k_Bacteria.p_Firmicutes.c_Clostridia.o_Clostridiales.f_Lachnospiraceae.g_Roseburia.s_Roseburia_hominis)	rs2225380	C	A	C	A	-0.0894148	0.0188625	2.13354e-06	0.0094	0.0498	0.8505	TRUE	0.00342989	26.625
Autoimmune hepatitis	Gut microbiota abundance (k_Bacteria.p_Firmicutes.c_Clostridia.o_Clostridiales.f_Lachnospiraceae.g_Roseburia.s_Roseburia_hominis)	rs35004779	T	C	T	C	0.0807293	0.0175514	4.23311e-06	0.0759	0.0503	0.1318	TRUE	0.00317875	24.6693
Autoimmune hepatitis	Gut microbiota abundance (k_Bacteria.p_Firmicutes.c_Clostridia.o_Clostridiales.f_Lachnospiraceae.g_Roseburia.s_Roseburia_hominis)	rs722241	G	T	G	T	-0.103384	0.0220121	2.64405e-06	0.0778	0.061	0.2021	TRUE	0.00368196	28.5889
Autoimmune hepatitis	Gut microbiota abundance (k_Bacteria.p_Firmicutes.c_Clostridia.o_Clostridiales.f_Lachnospiraceae.g_Roseburia.s_Roseburia_hominis)	rs7590468	G	A	G	A	-0.0891075	0.0184003	1.2808e-06	0.0079	0.0485	0.8706	TRUE	0.00355389	27.5909
Autoimmune hepatitis	Gut microbiota abundance (k_Bacteria.p_Firmicutes.c_Clostridia.o_Clostridiales.f_Lachnospiraceae.g_Roseburia.s_Roseburia_hominis)	rs7786467	A	C	A	C	-0.0968338	0.0216192	7.49722e-06	0.0709	0.0653	0.2775	TRUE	0.00316698	24.5776
Autoimmune hepatitis	Gut microbiota abundance (k_Bacteria.p_Firmicutes.c_Clostridia.o_Clostridiales.f_Lachnospiraceae.g_Roseburia.s_Roseburia_hominis)	rs854661	T	C	T	C	0.0827355	0.0171553	1.41605e-06	-0.0022	0.048	0.963	TRUE	0.00341547	26.5126
Autoimmune hepatitis	Gut microbiota abundance (k_Bacteria.p_Firmicutes.c_Clostridia.o_Clostridiales.f_Lachnospiraceae.g_Roseburia.s_Roseburia_intestinalis)	rs12592099	C	G	C	G	-0.0967904	0.0208836	3.57355e-06	0.031	0.0516	0.5474	TRUE	0.00416839	32.3816
Autoimmune hepatitis	Gut microbiota abundance (k_Bacteria.p_Firmicutes.c_Clostridia.o_Clostridiales.f_Lachnospiraceae.g_Roseburia.s_Roseburia_intestinalis)	rs2087796	C	T	C	T	0.109263	0.0234779	3.25769e-06	0.0686	0.0522	0.1888	TRUE	0.00418524	32.5131
Autoimmune hepatitis	Gut microbiota abundance (k_Bacteria.p_Firmicutes.c_Clostridia.o_Clostridiales.f_Lachnospiraceae.g_Roseburia.s_Roseburia_intestinalis)	rs4834490	C	T	C	T	-0.102556	0.0228527	7.20012e-06	0.0535	0.055	0.3307	TRUE	0.00392191	30.4593
Autoimmune hepatitis	Gut microbiota abundance (k_Bacteria.p_Firmicutes.c_Clostridia.o_Clostridiales.f_Lachnospiraceae.g_Roseburia.s_Roseburia_intestinalis)	rs6871001	C	T	C	T	0.0891786	0.0195236	4.93026e-06	-0.1051	0.0481	0.0288297	TRUE	0.00391114	30.3754
Autoimmune hepatitis	Gut microbiota abundance (k_Bacteria.p_Firmicutes.c_Clostridia.o_Clostridiales.f_Lachnospiraceae.g_Roseburia.s_Roseburia_intestinalis)	rs7112918	C	T	C	T	0.0890031	0.0198129	7.05001e-06	-0.0504	0.048	0.2941	TRUE	0.00394601	30.6473
Autoimmune hepatitis	Gut microbiota abundance (k_Bacteria.p_Firmicutes.c_Clostridia.o_Clostridiales.f_Lachnospiraceae.g_Roseburia.s_Roseburia_intestinalis)	rs72697383	A	C	A	C	0.13667	0.0279205	9.83218e-07	-0.0549	0.0652	0.3998	TRUE	0.0046964	36.5028
Autoimmune hepatitis	Gut microbiota abundance (k_Bacteria.p_Firmicutes.c_Clostridia.o_Clostridiales.f_Lachnospiraceae.g_Roseburia.s_Roseburia_intestinalis)	rs76557325	G	A	G	A	-0.166509	0.0373612	8.32204e-06	0.0977	0.0909	0.2823	TRUE	0.00406692	31.5902
Autoimmune hepatitis	Gut microbiota abundance (k_Bacteria.p_Firmicutes.c_Clostridia.o_Clostridiales.f_Lachnospiraceae.g_Roseburia.s_Roseburia_intestinalis)	rs778342	A	G	A	G	0.170187	0.036489	3.10027e-06	-0.0575	0.0982	0.5585	TRUE	0.00436617	33.9248
Autoimmune hepatitis	Gut microbiota abundance (k_Bacteria.p_Firmicutes.c_Clostridia.o_Clostridiales.f_Lachnospiraceae.g_Roseburia.s_Roseburia_intestinalis)	rs8006559	G	A	G	A	-0.206063	0.0445341	3.70869e-06	0.0419	0.0939	0.6557	TRUE	0.00411925	31.9983
Autoimmune hepatitis	Gut microbiota abundance (k_Bacteria.p_Firmicutes.c_Clostridia.o_Clostridiales.f_Lachnospiraceae.g_Roseburia.s_Roseburia_inulinivorans)	rs12418335	C	G	C	G	-0.0832976	0.0183744	5.80537e-06	-0.0105	0.0498	0.8326	TRUE	0.00328061	25.4623
Autoimmune hepatitis	Gut microbiota abundance (k_Bacteria.p_Firmicutes.c_Clostridia.o_Clostridiales.f_Lachnospiraceae.g_Roseburia.s_Roseburia_inulinivorans)	rs2273934	G	A	G	A	-0.167222	0.0367504	5.35932e-06	0.1873	0.1228	0.1272	TRUE	0.00341034	26.4727
Autoimmune hepatitis	Gut microbiota abundance (k_Bacteria.p_Firmicutes.c_Clostridia.o_Clostridiales.f_Lachnospiraceae.g_Roseburia.s_Roseburia_inulinivorans)	rs7630416	A	C	A	C	0.0958709	0.0197414	1.19569e-06	0.0982	0.0508	0.0534798	TRUE	0.00433774	33.7029
Autoimmune hepatitis	Gut microbiota abundance (k_Bacteria.p_Firmicutes.c_Clostridia.o_Clostridiales.f_Lachnospiraceae.g_Roseburia.s_Roseburia_inulinivorans)	rs77776469	A	T	A	T	-0.193856	0.038383	4.40535e-07	0.1345	0.1305	0.3026	TRUE	0.00515012	40.0476
Autoimmune hepatitis	Gut microbiota abundance (k_Bacteria.p_Firmicutes.c_Clostridia.o_Clostridiales.f_Lachnospiraceae.g_Roseburia.s_Roseburia_unclassified)	rs13127387	A	G	A	G	0.129909	0.0283014	4.42802e-06	-0.0245	0.0497	0.6217	TRUE	0.00767251	59.8134
Autoimmune hepatitis	Gut microbiota abundance (k_Bacteria.p_Firmicutes.c_Clostridia.o_Clostridiales.f_Lachnospiraceae.g_Roseburia.s_Roseburia_unclassified)	rs17665612	G	C	G	C	0.17422	0.0379599	4.4414e-06	-0.0898	0.0651	0.1681	TRUE	0.00767702	59.8489
Autoimmune hepatitis	Gut microbiota abundance (k_Bacteria.p_Firmicutes.c_Clostridia.o_Clostridiales.f_Lachnospiraceae.g_Roseburia.s_Roseburia_unclassified)	rs2121787	G	A	G	A	0.228807	0.0510771	7.47687e-06	-0.0258	0.1502	0.8639	TRUE	0.00804273	62.723
Autoimmune hepatitis	Gut microbiota abundance (k_Bacteria.p_Firmicutes.c_Clostridia.o_Clostridiales.f_Lachnospiraceae.g_Roseburia.s_Roseburia_unclassified)	rs2568643	A	G	A	G	0.131633	0.0289862	5.59229e-06	-0.0268	0.0518	0.604999	TRUE	0.00721046	56.1853
Autoimmune hepatitis	Gut microbiota abundance (k_Bacteria.p_Firmicutes.c_Clostridia.o_Clostridiales.f_Lachnospiraceae.g_Roseburia.s_Roseburia_unclassified)	rs4883997	G	C	G	C	0.203883	0.0459584	9.15377e-06	0.0016	0.0939	0.9868	TRUE	0.00662778	51.6146
Autoimmune hepatitis	Gut microbiota abundance (k_Bacteria.p_Firmicutes.c_Clostridia.o_Clostridiales.f_Lachnospiraceae.g_Roseburia.s_Roseburia_unclassified)	rs57978465	A	G	A	G	0.223943	0.0505637	9.46978e-06	-0.0837	0.0923	0.3645	TRUE	0.00737724	57.4945
Autoimmune hepatitis	Gut microbiota abundance (k_Bacteria.p_Firmicutes.c_Clostridia.o_Clostridiales.f_Lachnospiraceae.g_Roseburia.s_Roseburia_unclassified)	rs62006238	T	C	T	C	0.274038	0.0534904	3.00525e-07	-0.0959	0.0996	0.3357	TRUE	0.0103266	80.7199
Autoimmune hepatitis	Gut microbiota abundance (k_Bacteria.p_Firmicutes.c_Clostridia.o_Clostridiales.f_Lachnospiraceae.g_Roseburia.s_Roseburia_unclassified)	rs7217715	A	G	A	G	-0.138197	0.0309403	7.94822e-06	0.0149	0.0567	0.792301	TRUE	0.00684084	53.2852
Autoimmune hepatitis	Gut microbiota abundance (k_Bacteria.p_Firmicutes.c_Clostridia.o_Clostridiales.f_Lachnospiraceae.g_Roseburia.s_Roseburia_unclassified)	rs7289868	T	G	T	G	0.123249	0.0263401	2.88065e-06	-0.0146	0.0484	0.7624	TRUE	0.00735895	57.3509
Autoimmune hepatitis	Gut microbiota abundance (k_Bacteria.p_Firmicutes.c_Clostridia.o_Clostridiales.f_Lachnospiraceae.g_Roseburia.s_Roseburia_unclassified)	rs76776955	C	G	C	G	-0.207417	0.0451065	4.25775e-06	0.0125	0.0797	0.8751	TRUE	0.00808017	63.0174
Autoimmune hepatitis	Gut microbiota abundance (k_Bacteria.p_Firmicutes.c_Clostridia.o_Clostridiales.f_Lachnospiraceae.g_Roseburia.s_Roseburia_unclassified)	rs7720468	A	G	A	G	-0.165604	0.0374082	9.55807e-06	0.0214	0.0678	0.752801	TRUE	0.00782728	61.0296
Autoimmune hepatitis	Gut microbiota abundance (k_Bacteria.p_Firmicutes.c_Clostridia.o_Clostridiales.f_Lachnospiraceae.g_Roseburia.s_Roseburia_unclassified)	rs8013597	G	A	G	A	0.152996	0.030965	7.77535e-07	-0.0412	0.0555	0.4576	TRUE	0.00817093	63.731
Autoimmune hepatitis	Gut microbiota abundance (k_Bacteria.p_Firmicutes.c_Clostridia.o_Clostridiales.f_Lachnospiraceae.g_Roseburia.s_Roseburia_unclassified)	rs856250	G	A	G	A	0.177245	0.0399176	8.98421e-06	-0.0267	0.0608	0.6607	TRUE	0.00703076	54.7751
Autoimmune hepatitis	Gut microbiota abundance (k_Bacteria.p_Firmicutes.c_Clostridia.o_Clostridiales.f_Lachnospiraceae.g_Roseburia.s_Roseburia_unclassified)	rs894795	T	C	T	C	0.118869	0.0265788	7.73767e-06	-0.0713	0.0474	0.1326	TRUE	0.00705067	54.9313
Autoimmune hepatitis	Gut microbiota abundance (k_Bacteria.p_Actinobacteria.c_Actinobacteria.o_Coriobacteriales.f_Coriobacteriaceae.g_Adlercreutzia.s_Adlercreutzia_equolifaciens)	rs148883344	A	C	A	C	0.212645	0.0457604	3.36915e-06	0.0855	0.1646	0.6035	TRUE	0.00702391	54.7214
Autoimmune hepatitis	Gut microbiota abundance (k_Bacteria.p_Actinobacteria.c_Actinobacteria.o_Coriobacteriales.f_Coriobacteriaceae.g_Adlercreutzia.s_Adlercreutzia_equolifaciens)	rs609909	C	G	C	G	-0.255589	0.0543213	2.537e-06	-0.0013	0.1184	0.9911	TRUE	0.00662208	51.5699
Autoimmune hepatitis	Gut microbiota abundance (k_Bacteria.p_Actinobacteria.c_Actinobacteria.o_Coriobacteriales.f_Coriobacteriaceae.g_Adlercreutzia.s_Adlercreutzia_equolifaciens)	rs62529678	A	G	A	G	0.118588	0.0267934	9.59798e-06	-0.0087	0.0499	0.8612	TRUE	0.00574915	44.7326
Autoimmune hepatitis	Gut microbiota abundance (k_Bacteria.p_Actinobacteria.c_Actinobacteria.o_Coriobacteriales.f_Coriobacteriaceae.g_Adlercreutzia.s_Adlercreutzia_equolifaciens)	rs72682613	T	C	T	C	-0.136352	0.0308172	9.66518e-06	-0.0818	0.0761	0.2827	TRUE	0.00564519	43.9191
Autoimmune hepatitis	Gut microbiota abundance (k_Bacteria.p_Actinobacteria.c_Actinobacteria.o_Coriobacteriales.f_Coriobacteriaceae.g_Adlercreutzia.s_Adlercreutzia_equolifaciens)	rs73546364	T	C	T	C	-0.221358	0.0481341	4.24972e-06	-0.0211	0.104	0.8396	TRUE	0.00642676	50.039
Autoimmune hepatitis	Gut microbiota abundance (k_Bacteria.p_Actinobacteria.c_Actinobacteria.o_Coriobacteriales.f_Coriobacteriaceae.g_Adlercreutzia.s_Adlercreutzia_equolifaciens)	rs7532302	T	C	T	C	-0.122325	0.0253292	1.3693e-06	-0.0955	0.0515	0.0635594	TRUE	0.00663753	51.691
Autoimmune hepatitis	Gut microbiota abundance (k_Bacteria.p_Actinobacteria.c_Actinobacteria.o_Coriobacteriales.f_Coriobacteriaceae.g_Adlercreutzia.s_Adlercreutzia_equolifaciens)	rs9347737	G	A	G	A	-0.108442	0.0244839	9.46303e-06	0.0188	0.0489	0.701501	TRUE	0.00574018	44.6624
Autoimmune hepatitis	Gut microbiota abundance (k_Bacteria.p_Actinobacteria.c_Actinobacteria.o_Coriobacteriales.f_Coriobacteriaceae.g_Collinsella.s_Collinsella_aerofaciens)	rs11736801	T	C	T	C	-0.183639	0.0411616	8.14198e-06	0.1814	0.1327	0.1716	TRUE	0.00330941	25.6866
Autoimmune hepatitis	Gut microbiota abundance (k_Bacteria.p_Actinobacteria.c_Actinobacteria.o_Coriobacteriales.f_Coriobacteriaceae.g_Collinsella.s_Collinsella_aerofaciens)	rs17553786	T	C	T	C	0.165776	0.0366453	6.07407e-06	0.1388	0.0871	0.1113	TRUE	0.00321617	24.9605
Autoimmune hepatitis	Gut microbiota abundance (k_Bacteria.p_Actinobacteria.c_Actinobacteria.o_Coriobacteriales.f_Coriobacteriaceae.g_Collinsella.s_Collinsella_aerofaciens)	rs386274	A	C	A	C	0.0990318	0.0203866	1.18765e-06	-0.0234	0.0602	0.6975	TRUE	0.00337469	26.195
Autoimmune hepatitis	Gut microbiota abundance (k_Bacteria.p_Actinobacteria.c_Actinobacteria.o_Coriobacteriales.f_Coriobacteriaceae.g_Collinsella.s_Collinsella_aerofaciens)	rs550057	T	C	T	C	0.108642	0.0193746	2.05315e-08	0.0244	0.0524	0.642	TRUE	0.00444782	34.562
Autoimmune hepatitis	Gut microbiota abundance (k_Bacteria.p_Actinobacteria.c_Actinobacteria.o_Coriobacteriales.f_Coriobacteriaceae.g_Collinsella.s_Collinsella_aerofaciens)	rs61877169	G	A	G	A	0.104615	0.0229385	5.09882e-06	0.0109	0.0613	0.8587	TRUE	0.0030348	23.5487
Autoimmune hepatitis	Gut microbiota abundance (k_Bacteria.p_Actinobacteria.c_Actinobacteria.o_Coriobacteriales.f_Coriobacteriaceae.g_Collinsella.s_Collinsella_aerofaciens)	rs61940669	A	G	A	G	0.146989	0.0326009	6.52199e-06	0.0109	0.0818	0.8941	TRUE	0.00434514	33.7607
Autoimmune hepatitis	Gut microbiota abundance (k_Bacteria.p_Actinobacteria.c_Actinobacteria.o_Coriobacteriales.f_Coriobacteriaceae.g_Collinsella.s_Collinsella_aerofaciens)	rs7147611	A	G	A	G	-0.0805696	0.0180507	8.06232e-06	-0.0051	0.0487	0.9168	TRUE	0.00292984	22.7318
Autoimmune hepatitis	Gut microbiota abundance (k_Bacteria.p_Actinobacteria.c_Actinobacteria.o_Coriobacteriales.f_Coriobacteriaceae.g_Collinsella.s_Collinsella_aerofaciens)	rs72774015	A	G	A	G	0.177381	0.0392824	6.31611e-06	0.0893	0.0903	0.3226	TRUE	0.00305602	23.7139
Autoimmune hepatitis	Gut microbiota abundance (k_Bacteria.p_Actinobacteria.c_Actinobacteria.o_Coriobacteriales.f_Coriobacteriaceae.g_Collinsella.s_Collinsella_aerofaciens)	rs72845940	T	G	T	G	0.124891	0.0259236	1.45251e-06	0.0193	0.0724	0.7904	TRUE	0.0034187	26.5378
Autoimmune hepatitis	Gut microbiota abundance (k_Bacteria.p_Actinobacteria.c_Actinobacteria.o_Coriobacteriales.f_Coriobacteriaceae.g_Collinsella.s_Collinsella_aerofaciens)	rs7831606	A	T	A	T	-0.103329	0.0233385	9.53652e-06	0.0008	0.0595	0.9894	TRUE	0.00288355	22.3716
Autoimmune hepatitis	Gut microbiota abundance (k_Bacteria.p_Actinobacteria.c_Actinobacteria.o_Coriobacteriales.f_Coriobacteriaceae.g_Eggerthella.s_Eggerthella_unclassified)	rs1245457	T	G	T	G	-0.284764	0.0633653	6.98956e-06	0.0851	0.0869	0.3278	TRUE	0.011022	86.2167
Autoimmune hepatitis	Gut microbiota abundance (k_Bacteria.p_Actinobacteria.c_Actinobacteria.o_Coriobacteriales.f_Coriobacteriaceae.g_Eggerthella.s_Eggerthella_unclassified)	rs141306664	G	A	G	A	-0.345992	0.0762137	5.63184e-06	0.1043	0.2033	0.6079	TRUE	0.0114476	89.5838
Autoimmune hepatitis	Gut microbiota abundance (k_Bacteria.p_Actinobacteria.c_Actinobacteria.o_Coriobacteriales.f_Coriobacteriaceae.g_Eggerthella.s_Eggerthella_unclassified)	rs35315167	T	C	T	C	-0.341169	0.0757681	6.7061e-06	0.2339	0.1206	0.05236	TRUE	0.0112369	87.9168
Autoimmune hepatitis	Gut microbiota abundance (k_Bacteria.p_Actinobacteria.c_Actinobacteria.o_Coriobacteriales.f_Coriobacteriaceae.g_Gordonibacter.s_Gordonibacter_pamelaeae)	rs12637754	G	A	G	A	-0.29581	0.0665444	8.77708e-06	-0.0287	0.0688	0.6762	TRUE	0.0198245	156.464
Autoimmune hepatitis	Gut microbiota abundance (k_Bacteria.p_Actinobacteria.c_Actinobacteria.o_Coriobacteriales.f_Coriobacteriaceae.g_Gordonibacter.s_Gordonibacter_pamelaeae)	rs2966752	G	A	G	A	0.209792	0.044229	2.10247e-06	-0.0286	0.0476	0.547299	TRUE	0.0212175	167.696
Autoimmune hepatitis	Gut microbiota abundance (k_Bacteria.p_Actinobacteria.c_Actinobacteria.o_Coriobacteriales.f_Coriobacteriaceae.g_Gordonibacter.s_Gordonibacter_pamelaeae)	rs62481637	C	T	C	T	0.310466	0.0668346	3.3961e-06	-0.0535	0.0636	0.3998	TRUE	0.0202036	159.518
Autoimmune hepatitis	Gut microbiota abundance (k_Bacteria.p_Actinobacteria.c_Actinobacteria.o_Coriobacteriales.f_Coriobacteriaceae.g_Gordonibacter.s_Gordonibacter_pamelaeae)	rs7553861	G	T	G	T	-0.205731	0.0450735	5.01049e-06	0.095	0.0542	0.0799208	TRUE	0.0189364	149.319
Autoimmune hepatitis	Gut microbiota abundance (k_Bacteria.p_Bacteroidetes.c_Bacteroidia.o_Bacteroidales.f_Bacteroidales_noname.g_Bacteroidales_noname.s_Bacteroidales_bacterium_ph8)	rs12449080	G	C	G	C	0.086934	0.0178413	1.10118e-06	-0.0092	0.0506	0.8557	TRUE	0.00337046	26.1621
Autoimmune hepatitis	Gut microbiota abundance (k_Bacteria.p_Bacteroidetes.c_Bacteroidia.o_Bacteroidales.f_Bacteroidales_noname.g_Bacteroidales_noname.s_Bacteroidales_bacterium_ph8)	rs12602625	C	G	C	G	-0.16527	0.0370136	8.0024e-06	-0.0394	0.0903	0.6625	TRUE	0.00299066	23.2052
Autoimmune hepatitis	Gut microbiota abundance (k_Bacteria.p_Bacteroidetes.c_Bacteroidia.o_Bacteroidales.f_Bacteroidales_noname.g_Bacteroidales_noname.s_Bacteroidales_bacterium_ph8)	rs2008778	A	C	A	C	-0.0981686	0.0215664	5.31545e-06	-0.1194	0.0716	0.0953806	TRUE	0.00330577	25.6583
Autoimmune hepatitis	Gut microbiota abundance (k_Bacteria.p_Bacteroidetes.c_Bacteroidia.o_Bacteroidales.f_Bacteroidales_noname.g_Bacteroidales_noname.s_Bacteroidales_bacterium_ph8)	rs203770	C	T	C	T	-0.0823321	0.0178522	3.99043e-06	-0.0202	0.0502	0.6872	TRUE	0.00299026	23.202
Autoimmune hepatitis	Gut microbiota abundance (k_Bacteria.p_Bacteroidetes.c_Bacteroidia.o_Bacteroidales.f_Bacteroidales_noname.g_Bacteroidales_noname.s_Bacteroidales_bacterium_ph8)	rs2465095	G	A	G	A	-0.0817186	0.0166929	9.8098e-07	0.0937	0.0489	0.0551595	TRUE	0.00324748	25.2044
Autoimmune hepatitis	Gut microbiota abundance (k_Bacteria.p_Bacteroidetes.c_Bacteroidia.o_Bacteroidales.f_Bacteroidales_noname.g_Bacteroidales_noname.s_Bacteroidales_bacterium_ph8)	rs2700958	A	G	A	G	0.131635	0.0296165	8.80258e-06	-0.1915	0.0815	0.0187599	TRUE	0.00287385	22.2962
Autoimmune hepatitis	Gut microbiota abundance (k_Bacteria.p_Bacteroidetes.c_Bacteroidia.o_Bacteroidales.f_Bacteroidales_noname.g_Bacteroidales_noname.s_Bacteroidales_bacterium_ph8)	rs35445518	C	A	C	A	0.0910584	0.0204129	8.16451e-06	-0.0235	0.0537	0.6618	TRUE	0.00294403	22.8423
Autoimmune hepatitis	Gut microbiota abundance (k_Bacteria.p_Bacteroidetes.c_Bacteroidia.o_Bacteroidales.f_Bacteroidales_noname.g_Bacteroidales_noname.s_Bacteroidales_bacterium_ph8)	rs55712042	G	A	G	A	0.0752817	0.0168888	8.2924e-06	-0.0176	0.0475	0.7114	TRUE	0.00281834	21.8643
Autoimmune hepatitis	Gut microbiota abundance (k_Bacteria.p_Bacteroidetes.c_Bacteroidia.o_Bacteroidales.f_Porphyromonadaceae.g_Barnesiella.s_Barnesiella_intestinihominis)	rs10026787	C	T	C	T	-0.15714	0.0340508	3.93333e-06	0.0027	0.0848	0.9749	TRUE	0.00320974	24.9105
Autoimmune hepatitis	Gut microbiota abundance (k_Bacteria.p_Bacteroidetes.c_Bacteroidia.o_Bacteroidales.f_Porphyromonadaceae.g_Barnesiella.s_Barnesiella_intestinihominis)	rs1078988	C	T	C	T	0.0935179	0.0205925	5.58908e-06	-0.0041	0.051	0.9352	TRUE	0.00334512	25.9647
Autoimmune hepatitis	Gut microbiota abundance (k_Bacteria.p_Bacteroidetes.c_Bacteroidia.o_Bacteroidales.f_Porphyromonadaceae.g_Barnesiella.s_Barnesiella_intestinihominis)	rs115004061	T	C	T	C	-0.189853	0.0427218	8.83304e-06	-0.0152	0.1116	0.8915	TRUE	0.00346736	26.9168
Autoimmune hepatitis	Gut microbiota abundance (k_Bacteria.p_Bacteroidetes.c_Bacteroidia.o_Bacteroidales.f_Porphyromonadaceae.g_Barnesiella.s_Barnesiella_intestinihominis)	rs2132254	T	C	T	C	0.0813722	0.0183979	9.73778e-06	0.0562	0.0497	0.2582	TRUE	0.00320488	24.8726
Autoimmune hepatitis	Gut microbiota abundance (k_Bacteria.p_Bacteroidetes.c_Bacteroidia.o_Bacteroidales.f_Porphyromonadaceae.g_Barnesiella.s_Barnesiella_intestinihominis)	rs34437635	T	C	T	C	0.161911	0.0350088	3.74861e-06	-0.0497	0.0819	0.544	TRUE	0.00351848	27.3151
Autoimmune hepatitis	Gut microbiota abundance (k_Bacteria.p_Bacteroidetes.c_Bacteroidia.o_Bacteroidales.f_Porphyromonadaceae.g_Barnesiella.s_Barnesiella_intestinihominis)	rs62135856	A	G	A	G	0.153113	0.0333452	4.39562e-06	-0.0225	0.1023	0.8263	TRUE	0.00335743	26.0606
Autoimmune hepatitis	Gut microbiota abundance (k_Bacteria.p_Bacteroidetes.c_Bacteroidia.o_Bacteroidales.f_Porphyromonadaceae.g_Barnesiella.s_Barnesiella_intestinihominis)	rs67396441	T	C	T	C	-0.078774	0.0173338	5.50567e-06	0.0454	0.0518	0.3802	TRUE	0.00294122	22.8204
Autoimmune hepatitis	Gut microbiota abundance (k_Bacteria.p_Bacteroidetes.c_Bacteroidia.o_Bacteroidales.f_Porphyromonadaceae.g_Barnesiella.s_Barnesiella_intestinihominis)	rs6920861	C	T	C	T	-0.111339	0.0209362	1.04904e-07	0.0885	0.0729	0.2248	TRUE	0.00469572	36.4975
Autoimmune hepatitis	Gut microbiota abundance (k_Bacteria.p_Bacteroidetes.c_Bacteroidia.o_Bacteroidales.f_Porphyromonadaceae.g_Barnesiella.s_Barnesiella_intestinihominis)	rs700801	A	G	A	G	0.100962	0.0222594	5.74156e-06	-0.0177	0.0551	0.7487	TRUE	0.00309774	24.0386
Autoimmune hepatitis	Gut microbiota abundance (k_Bacteria.p_Bacteroidetes.c_Bacteroidia.o_Bacteroidales.f_Porphyromonadaceae.g_Barnesiella.s_Barnesiella_intestinihominis)	rs74448867	G	A	G	A	0.168486	0.0349489	1.42903e-06	0.1481	0.0971	0.1272	TRUE	0.00362701	28.1607
Autoimmune hepatitis	Gut microbiota abundance (k_Bacteria.p_Bacteroidetes.c_Bacteroidia.o_Bacteroidales.f_Porphyromonadaceae.g_Barnesiella.s_Barnesiella_intestinihominis)	rs78335793	T	C	T	C	0.134728	0.0296875	5.67401e-06	0.0295	0.0786	0.7074	TRUE	0.00311948	24.2078
Autoimmune hepatitis	Gut microbiota abundance (k_Bacteria.p_Bacteroidetes.c_Bacteroidia.o_Bacteroidales.f_Porphyromonadaceae.g_Barnesiella.s_Barnesiella_intestinihominis)	rs8029854	C	T	C	T	-0.109071	0.0224716	1.21163e-06	-0.0039	0.0642	0.9515	TRUE	0.0036459	28.3079
Autoimmune hepatitis	Gut microbiota abundance (k_Bacteria.p_Bacteroidetes.c_Bacteroidia.o_Bacteroidales.f_Porphyromonadaceae.g_Barnesiella.s_Barnesiella_intestinihominis)	rs9884588	T	C	T	C	0.0829817	0.0179739	3.89718e-06	0.0511	0.0522	0.3278	TRUE	0.00321321	24.9375
Autoimmune hepatitis	Gut microbiota abundance (k_Bacteria.p_Bacteroidetes.c_Bacteroidia.o_Bacteroidales.f_Porphyromonadaceae.g_Coprobacter.s_Coprobacter_fastidiosus)	rs112428203	T	C	T	C	-0.139492	0.0305328	4.90998e-06	0.0594	0.0693	0.3912	TRUE	0.00560878	43.6343
Autoimmune hepatitis	Gut microbiota abundance (k_Bacteria.p_Bacteroidetes.c_Bacteroidia.o_Bacteroidales.f_Porphyromonadaceae.g_Coprobacter.s_Coprobacter_fastidiosus)	rs12232484	C	T	C	T	-0.125506	0.0237135	1.20587e-07	0.0071	0.0481	0.882	TRUE	0.00778176	60.6719
Autoimmune hepatitis	Gut microbiota abundance (k_Bacteria.p_Bacteroidetes.c_Bacteroidia.o_Bacteroidales.f_Porphyromonadaceae.g_Coprobacter.s_Coprobacter_fastidiosus)	rs12463384	A	C	A	C	0.113367	0.0244873	3.66294e-06	0.017	0.0478	0.7224	TRUE	0.00601159	46.7869
Autoimmune hepatitis	Gut microbiota abundance (k_Bacteria.p_Bacteroidetes.c_Bacteroidia.o_Bacteroidales.f_Porphyromonadaceae.g_Coprobacter.s_Coprobacter_fastidiosus)	rs1896610	A	G	A	G	-0.134792	0.0289918	3.33027e-06	0.0523	0.0585	0.371	TRUE	0.00587517	45.7189
Autoimmune hepatitis	Gut microbiota abundance (k_Bacteria.p_Bacteroidetes.c_Bacteroidia.o_Bacteroidales.f_Porphyromonadaceae.g_Coprobacter.s_Coprobacter_fastidiosus)	rs2697923	T	G	T	G	-0.122603	0.024144	3.81435e-07	0.0375	0.0543	0.489199	TRUE	0.00682201	53.1376
Autoimmune hepatitis	Gut microbiota abundance (k_Bacteria.p_Bacteroidetes.c_Bacteroidia.o_Bacteroidales.f_Porphyromonadaceae.g_Coprobacter.s_Coprobacter_fastidiosus)	rs75238635	A	G	A	G	0.196849	0.0415042	2.10717e-06	-0.0182	0.0866	0.8337	TRUE	0.00606607	47.2135
Autoimmune hepatitis	Gut microbiota abundance (k_Bacteria.p_Bacteroidetes.c_Bacteroidia.o_Bacteroidales.f_Porphyromonadaceae.g_Coprobacter.s_Coprobacter_fastidiosus)	rs79594952	G	A	G	A	0.171836	0.0334913	2.88556e-07	0.07	0.0644	0.2773	TRUE	0.00739928	57.6675
Autoimmune hepatitis	Gut microbiota abundance (k_Bacteria.p_Bacteroidetes.c_Bacteroidia.o_Bacteroidales.f_Porphyromonadaceae.g_Odoribacter.s_Odoribacter_splanchnicus)	rs11111	C	T	C	T	-0.103454	0.0234163	9.96047e-06	0.0372	0.0626	0.5524	TRUE	0.0032043	24.8681
Autoimmune hepatitis	Gut microbiota abundance (k_Bacteria.p_Bacteroidetes.c_Bacteroidia.o_Bacteroidales.f_Porphyromonadaceae.g_Odoribacter.s_Odoribacter_splanchnicus)	rs117633633	A	G	A	G	0.191045	0.0422441	6.11421e-06	-0.0081	0.0953	0.9326	TRUE	0.00466445	36.2533
Autoimmune hepatitis	Gut microbiota abundance (k_Bacteria.p_Bacteroidetes.c_Bacteroidia.o_Bacteroidales.f_Porphyromonadaceae.g_Odoribacter.s_Odoribacter_splanchnicus)	rs13096936	G	A	G	A	0.109896	0.0208761	1.40812e-07	-0.0531	0.0524	0.311	TRUE	0.00496868	38.6297
Autoimmune hepatitis	Gut microbiota abundance (k_Bacteria.p_Bacteroidetes.c_Bacteroidia.o_Bacteroidales.f_Porphyromonadaceae.g_Odoribacter.s_Odoribacter_splanchnicus)	rs152172	T	C	T	C	-0.0880651	0.0187815	2.74631e-06	-0.0037	0.0482	0.9379	TRUE	0.0037787	29.3429
Autoimmune hepatitis	Gut microbiota abundance (k_Bacteria.p_Bacteroidetes.c_Bacteroidia.o_Bacteroidales.f_Porphyromonadaceae.g_Odoribacter.s_Odoribacter_splanchnicus)	rs2383400	A	G	A	G	0.0862234	0.0189004	5.06746e-06	-0.0053	0.0488	0.9129	TRUE	0.0037073	28.7864
Autoimmune hepatitis	Gut microbiota abundance (k_Bacteria.p_Bacteroidetes.c_Bacteroidia.o_Bacteroidales.f_Porphyromonadaceae.g_Odoribacter.s_Odoribacter_splanchnicus)	rs2470427	T	C	T	C	0.0905437	0.0184222	8.88158e-07	0.0212	0.0476	0.655901	TRUE	0.00409671	31.8225
Autoimmune hepatitis	Gut microbiota abundance (k_Bacteria.p_Bacteroidetes.c_Bacteroidia.o_Bacteroidales.f_Porphyromonadaceae.g_Odoribacter.s_Odoribacter_splanchnicus)	rs495710	T	C	T	C	-0.0921548	0.0185091	6.39529e-07	0.0268	0.0481	0.5782	TRUE	0.00423308	32.8863
Autoimmune hepatitis	Gut microbiota abundance (k_Bacteria.p_Bacteroidetes.c_Bacteroidia.o_Bacteroidales.f_Porphyromonadaceae.g_Odoribacter.s_Odoribacter_splanchnicus)	rs6583351	C	T	C	T	0.0851714	0.0187403	5.49819e-06	-0.0592	0.0483	0.2201	TRUE	0.00362391	28.1365
Autoimmune hepatitis	Gut microbiota abundance (k_Bacteria.p_Bacteroidetes.c_Bacteroidia.o_Bacteroidales.f_Porphyromonadaceae.g_Odoribacter.s_Odoribacter_splanchnicus)	rs7011780	C	A	C	A	0.130826	0.0292709	7.84133e-06	-0.0183	0.0669	0.7842	TRUE	0.00340208	26.4083
Autoimmune hepatitis	Gut microbiota abundance (k_Bacteria.p_Bacteroidetes.c_Bacteroidia.o_Bacteroidales.f_Porphyromonadaceae.g_Odoribacter.s_Odoribacter_splanchnicus)	rs7019674	C	T	C	T	-0.0842361	0.0187999	7.44081e-06	0.1021	0.0477	0.0323303	TRUE	0.00354683	27.5359
Autoimmune hepatitis	Gut microbiota abundance (k_Bacteria.p_Bacteroidetes.c_Bacteroidia.o_Bacteroidales.f_Porphyromonadaceae.g_Odoribacter.s_Odoribacter_splanchnicus)	rs73619447	T	C	T	C	-0.172843	0.0389841	9.26382e-06	-0.0062	0.0952	0.9483	TRUE	0.00338274	26.2577
Autoimmune hepatitis	Gut microbiota abundance (k_Bacteria.p_Bacteroidetes.c_Bacteroidia.o_Bacteroidales.f_Porphyromonadaceae.g_Odoribacter.s_Odoribacter_splanchnicus)	rs74682567	G	A	G	A	-0.201543	0.0417131	1.35407e-06	0.0155	0.0797	0.8455	TRUE	0.004938	38.3899
Autoimmune hepatitis	Gut microbiota abundance (k_Bacteria.p_Bacteroidetes.c_Bacteroidia.o_Bacteroidales.f_Porphyromonadaceae.g_Odoribacter.s_Odoribacter_splanchnicus)	rs76880769	A	G	A	G	-0.187932	0.0419932	7.63045e-06	-0.0376	0.1178	0.749899	TRUE	0.0037241	28.9173
Autoimmune hepatitis	Gut microbiota abundance (k_Bacteria.p_Bacteroidetes.c_Bacteroidia.o_Bacteroidales.f_Porphyromonadaceae.g_Parabacteroides.s_Parabacteroides_distasonis)	rs3735683	T	C	T	C	0.10494	0.0220496	1.94294e-06	0.0155	0.0517	0.7636	TRUE	0.00373876	29.0316
Autoimmune hepatitis	Gut microbiota abundance (k_Bacteria.p_Bacteroidetes.c_Bacteroidia.o_Bacteroidales.f_Porphyromonadaceae.g_Parabacteroides.s_Parabacteroides_distasonis)	rs3814989	C	T	C	T	0.09487	0.0208954	5.61888e-06	0.0081	0.0548	0.8821	TRUE	0.00343846	26.6917
Autoimmune hepatitis	Gut microbiota abundance (k_Bacteria.p_Bacteroidetes.c_Bacteroidia.o_Bacteroidales.f_Porphyromonadaceae.g_Parabacteroides.s_Parabacteroides_distasonis)	rs60248492	G	C	G	C	-0.187154	0.0388118	1.42059e-06	-0.0286	0.0856	0.738401	TRUE	0.00396408	30.7882
Autoimmune hepatitis	Gut microbiota abundance (k_Bacteria.p_Bacteroidetes.c_Bacteroidia.o_Bacteroidales.f_Porphyromonadaceae.g_Parabacteroides.s_Parabacteroides_distasonis)	rs62227335	T	C	T	C	-0.216031	0.0401629	7.4948e-08	-0.0307	0.1061	0.7722	TRUE	0.00476458	37.0352
Autoimmune hepatitis	Gut microbiota abundance (k_Bacteria.p_Bacteroidetes.c_Bacteroidia.o_Bacteroidales.f_Porphyromonadaceae.g_Parabacteroides.s_Parabacteroides_distasonis)	rs6603134	G	A	G	A	-0.0823059	0.0183647	7.40355e-06	-0.0332	0.0475	0.4848	TRUE	0.00326789	25.3633
Autoimmune hepatitis	Gut microbiota abundance (k_Bacteria.p_Bacteroidetes.c_Bacteroidia.o_Bacteroidales.f_Porphyromonadaceae.g_Parabacteroides.s_Parabacteroides_distasonis)	rs6688656	G	T	G	T	-0.0827271	0.0185553	8.25658e-06	0.0483	0.0485	0.3185	TRUE	0.00334663	25.9765
Autoimmune hepatitis	Gut microbiota abundance (k_Bacteria.p_Bacteroidetes.c_Bacteroidia.o_Bacteroidales.f_Porphyromonadaceae.g_Parabacteroides.s_Parabacteroides_distasonis)	rs6970565	C	T	C	T	-0.0869376	0.0192049	5.98715e-06	-0.0327	0.0482	0.4975	TRUE	0.00353132	27.4151
Autoimmune hepatitis	Gut microbiota abundance (k_Bacteria.p_Bacteroidetes.c_Bacteroidia.o_Bacteroidales.f_Porphyromonadaceae.g_Parabacteroides.s_Parabacteroides_distasonis)	rs7853135	C	T	C	T	-0.0868403	0.0191875	6.01478e-06	0.0421	0.0491	0.3912	TRUE	0.00338166	26.2493
Autoimmune hepatitis	Gut microbiota abundance (k_Bacteria.p_Bacteroidetes.c_Bacteroidia.o_Bacteroidales.f_Porphyromonadaceae.g_Parabacteroides.s_Parabacteroides_distasonis)	rs9343883	G	A	G	A	0.0862921	0.0183785	2.66262e-06	0.0683	0.0482	0.1565	TRUE	0.00372275	28.9068
Autoimmune hepatitis	Gut microbiota abundance (k_Bacteria.p_Bacteroidetes.c_Bacteroidia.o_Bacteroidales.f_Porphyromonadaceae.g_Parabacteroides.s_Parabacteroides_goldsteinii)	rs12617695	T	C	T	C	-0.2545	0.0570862	8.26647e-06	-0.1556	0.0811	0.0550402	TRUE	0.0128353	100.585
Autoimmune hepatitis	Gut microbiota abundance (k_Bacteria.p_Bacteroidetes.c_Bacteroidia.o_Bacteroidales.f_Porphyromonadaceae.g_Parabacteroides.s_Parabacteroides_goldsteinii)	rs12879040	A	G	A	G	-0.175377	0.0389933	6.87148e-06	-0.0274	0.0488	0.5747	TRUE	0.0134942	105.819
Autoimmune hepatitis	Gut microbiota abundance (k_Bacteria.p_Bacteroidetes.c_Bacteroidia.o_Bacteroidales.f_Porphyromonadaceae.g_Parabacteroides.s_Parabacteroides_goldsteinii)	rs1357368	T	C	T	C	0.219779	0.0430468	3.29784e-07	-0.0119	0.0566	0.8329	TRUE	0.0189551	149.47
Autoimmune hepatitis	Gut microbiota abundance (k_Bacteria.p_Bacteroidetes.c_Bacteroidia.o_Bacteroidales.f_Porphyromonadaceae.g_Parabacteroides.s_Parabacteroides_goldsteinii)	rs2898012	G	A	G	A	0.181674	0.0397493	4.86609e-06	0.0725	0.0505	0.1508	TRUE	0.0129436	101.444
Autoimmune hepatitis	Gut microbiota abundance (k_Bacteria.p_Bacteroidetes.c_Bacteroidia.o_Bacteroidales.f_Porphyromonadaceae.g_Parabacteroides.s_Parabacteroides_goldsteinii)	rs3973922	C	A	C	A	0.174374	0.0387882	6.93969e-06	0.0105	0.0512	0.8374	TRUE	0.0133391	104.586
Autoimmune hepatitis	Gut microbiota abundance (k_Bacteria.p_Bacteroidetes.c_Bacteroidia.o_Bacteroidales.f_Porphyromonadaceae.g_Parabacteroides.s_Parabacteroides_goldsteinii)	rs8006060	G	A	G	A	-0.242375	0.0533469	5.53605e-06	-0.0354	0.0623	0.5699	TRUE	0.013303	104.299
Autoimmune hepatitis	Gut microbiota abundance (k_Bacteria.p_Bacteroidetes.c_Bacteroidia.o_Bacteroidales.f_Porphyromonadaceae.g_Parabacteroides.s_Parabacteroides_johnsonii)	rs114845775	T	C	T	C	-0.287556	0.0642764	7.68617e-06	-0.1281	0.1203	0.287	TRUE	0.0138802	108.889
Autoimmune hepatitis	Gut microbiota abundance (k_Bacteria.p_Bacteroidetes.c_Bacteroidia.o_Bacteroidales.f_Porphyromonadaceae.g_Parabacteroides.s_Parabacteroides_johnsonii)	rs11724182	T	C	T	C	0.297944	0.0639105	3.13314e-06	-0.0723	0.079	0.3597	TRUE	0.0149111	117.099
Autoimmune hepatitis	Gut microbiota abundance (k_Bacteria.p_Bacteroidetes.c_Bacteroidia.o_Bacteroidales.f_Porphyromonadaceae.g_Parabacteroides.s_Parabacteroides_johnsonii)	rs11806181	T	G	T	G	-0.304541	0.0665955	4.80784e-06	0.3154	0.1601	0.0488101	TRUE	0.0143433	112.574
Autoimmune hepatitis	Gut microbiota abundance (k_Bacteria.p_Bacteroidetes.c_Bacteroidia.o_Bacteroidales.f_Porphyromonadaceae.g_Parabacteroides.s_Parabacteroides_johnsonii)	rs12101679	A	G	A	G	-0.203089	0.0459139	9.72277e-06	0.0453	0.0559	0.4178	TRUE	0.0130809	102.535
Autoimmune hepatitis	Gut microbiota abundance (k_Bacteria.p_Bacteroidetes.c_Bacteroidia.o_Bacteroidales.f_Porphyromonadaceae.g_Parabacteroides.s_Parabacteroides_johnsonii)	rs13275750	T	C	T	C	-0.278934	0.0613959	5.54064e-06	0.059	0.0793	0.4563	TRUE	0.0152213	119.572
Autoimmune hepatitis	Gut microbiota abundance (k_Bacteria.p_Bacteroidetes.c_Bacteroidia.o_Bacteroidales.f_Porphyromonadaceae.g_Parabacteroides.s_Parabacteroides_johnsonii)	rs17693136	T	C	T	C	0.211231	0.042932	8.64928e-07	-0.0014	0.0597	0.9817	TRUE	0.0162343	127.661
Autoimmune hepatitis	Gut microbiota abundance (k_Bacteria.p_Bacteroidetes.c_Bacteroidia.o_Bacteroidales.f_Porphyromonadaceae.g_Parabacteroides.s_Parabacteroides_johnsonii)	rs568692	C	T	C	T	-0.170235	0.0366008	3.30111e-06	0.0335	0.0479	0.4838	TRUE	0.0143185	112.377
Autoimmune hepatitis	Gut microbiota abundance (k_Bacteria.p_Bacteroidetes.c_Bacteroidia.o_Bacteroidales.f_Porphyromonadaceae.g_Parabacteroides.s_Parabacteroides_johnsonii)	rs598632	T	C	T	C	-0.272144	0.0601463	6.04825e-06	0.0122	0.0727	0.8673	TRUE	0.0143268	112.443
Autoimmune hepatitis	Gut microbiota abundance (k_Bacteria.p_Bacteroidetes.c_Bacteroidia.o_Bacteroidales.f_Porphyromonadaceae.g_Parabacteroides.s_Parabacteroides_johnsonii)	rs62163269	T	C	T	C	-0.261356	0.050743	2.59687e-07	-0.0238	0.0575	0.6789	TRUE	0.0192589	151.913
Autoimmune hepatitis	Gut microbiota abundance (k_Bacteria.p_Bacteroidetes.c_Bacteroidia.o_Bacteroidales.f_Porphyromonadaceae.g_Parabacteroides.s_Parabacteroides_merdae)	rs10733815	A	G	A	G	0.109025	0.0228223	1.7782e-06	0.0311	0.0564	0.581599	TRUE	0.00413017	32.0835
Autoimmune hepatitis	Gut microbiota abundance (k_Bacteria.p_Bacteroidetes.c_Bacteroidia.o_Bacteroidales.f_Porphyromonadaceae.g_Parabacteroides.s_Parabacteroides_merdae)	rs12116657	C	A	C	A	-0.111275	0.0241536	4.08583e-06	0.0406	0.0701	0.5629	TRUE	0.00375017	29.1205
Autoimmune hepatitis	Gut microbiota abundance (k_Bacteria.p_Bacteroidetes.c_Bacteroidia.o_Bacteroidales.f_Porphyromonadaceae.g_Parabacteroides.s_Parabacteroides_merdae)	rs2005874	T	C	T	C	0.171144	0.0335108	3.27107e-07	-0.2162	0.0784	0.00582505	TRUE	0.00458782	35.6549
Autoimmune hepatitis	Gut microbiota abundance (k_Bacteria.p_Bacteroidetes.c_Bacteroidia.o_Bacteroidales.f_Porphyromonadaceae.g_Parabacteroides.s_Parabacteroides_merdae)	rs4237122	A	G	A	G	0.141557	0.0307803	4.2461e-06	-0.0528	0.0711	0.4581	TRUE	0.00377217	29.292
Autoimmune hepatitis	Gut microbiota abundance (k_Bacteria.p_Bacteroidetes.c_Bacteroidia.o_Bacteroidales.f_Porphyromonadaceae.g_Parabacteroides.s_Parabacteroides_merdae)	rs66722558	T	G	T	G	0.199748	0.0409473	1.07071e-06	0.1342	0.1869	0.472799	TRUE	0.00408007	31.6927
Autoimmune hepatitis	Gut microbiota abundance (k_Bacteria.p_Bacteroidetes.c_Bacteroidia.o_Bacteroidales.f_Porphyromonadaceae.g_Parabacteroides.s_Parabacteroides_merdae)	rs702101	A	G	A	G	0.089625	0.0198436	6.28492e-06	0.1102	0.0485	0.0230898	TRUE	0.00377088	29.282
Autoimmune hepatitis	Gut microbiota abundance (k_Bacteria.p_Bacteroidetes.c_Bacteroidia.o_Bacteroidales.f_Porphyromonadaceae.g_Parabacteroides.s_Parabacteroides_merdae)	rs7631540	T	C	T	C	0.0825402	0.0183823	7.11574e-06	-0.0095	0.0475	0.8411	TRUE	0.00337781	26.2193
Autoimmune hepatitis	Gut microbiota abundance (k_Bacteria.p_Bacteroidetes.c_Bacteroidia.o_Bacteroidales.f_Porphyromonadaceae.g_Parabacteroides.s_Parabacteroides_unclassified)	rs10281779	G	A	G	A	0.108871	0.0231234	2.49845e-06	0.0002	0.0475	0.996	TRUE	0.00580903	45.2012
Autoimmune hepatitis	Gut microbiota abundance (k_Bacteria.p_Bacteroidetes.c_Bacteroidia.o_Bacteroidales.f_Porphyromonadaceae.g_Parabacteroides.s_Parabacteroides_unclassified)	rs10911039	G	A	G	A	0.145854	0.0316024	3.92555e-06	-0.0054	0.0598	0.9286	TRUE	0.00569891	44.3395
Autoimmune hepatitis	Gut microbiota abundance (k_Bacteria.p_Bacteroidetes.c_Bacteroidia.o_Bacteroidales.f_Porphyromonadaceae.g_Parabacteroides.s_Parabacteroides_unclassified)	rs12697058	C	T	C	T	-0.111505	0.0249869	8.09953e-06	-0.0045	0.0481	0.926	TRUE	0.00598286	46.562
Autoimmune hepatitis	Gut microbiota abundance (k_Bacteria.p_Bacteroidetes.c_Bacteroidia.o_Bacteroidales.f_Porphyromonadaceae.g_Parabacteroides.s_Parabacteroides_unclassified)	rs12809872	T	C	T	C	-0.166807	0.0317329	1.46754e-07	-0.1216	0.062	0.0496501	TRUE	0.0074943	58.4137
Autoimmune hepatitis	Gut microbiota abundance (k_Bacteria.p_Bacteroidetes.c_Bacteroidia.o_Bacteroidales.f_Porphyromonadaceae.g_Parabacteroides.s_Parabacteroides_unclassified)	rs1580572	T	A	T	A	0.12447	0.0268435	3.5368e-06	-0.011	0.0547	0.8406	TRUE	0.00568627	44.2405
Autoimmune hepatitis	Gut microbiota abundance (k_Bacteria.p_Bacteroidetes.c_Bacteroidia.o_Bacteroidales.f_Porphyromonadaceae.g_Parabacteroides.s_Parabacteroides_unclassified)	rs2449506	C	T	C	T	-0.150144	0.0318987	2.5149e-06	0.1184	0.0691	0.0864709	TRUE	0.00575723	44.7958
Autoimmune hepatitis	Gut microbiota abundance (k_Bacteria.p_Bacteroidetes.c_Bacteroidia.o_Bacteroidales.f_Porphyromonadaceae.g_Parabacteroides.s_Parabacteroides_unclassified)	rs303729	G	C	G	C	0.141678	0.0318804	8.82816e-06	0.0599	0.0726	0.4093	TRUE	0.00530126	41.2291
Autoimmune hepatitis	Gut microbiota abundance (k_Bacteria.p_Bacteroidetes.c_Bacteroidia.o_Bacteroidales.f_Porphyromonadaceae.g_Parabacteroides.s_Parabacteroides_unclassified)	rs4943000	C	T	C	T	0.108843	0.0235487	3.80032e-06	-0.0067	0.0505	0.8946	TRUE	0.00575417	44.7719
Autoimmune hepatitis	Gut microbiota abundance (k_Bacteria.p_Bacteroidetes.c_Bacteroidia.o_Bacteroidales.f_Prevotellaceae.g_Paraprevotella.s_Paraprevotella_clara)	rs113022358	T	C	T	C	0.200395	0.0452748	9.59069e-06	-0.1395	0.0978	0.1536	TRUE	0.00587963	45.7539
Autoimmune hepatitis	Gut microbiota abundance (k_Bacteria.p_Bacteroidetes.c_Bacteroidia.o_Bacteroidales.f_Prevotellaceae.g_Paraprevotella.s_Paraprevotella_clara)	rs11678259	G	T	G	T	0.117013	0.0262963	8.59568e-06	0.038	0.0492	0.4404	TRUE	0.00596624	46.4319
Autoimmune hepatitis	Gut microbiota abundance (k_Bacteria.p_Bacteroidetes.c_Bacteroidia.o_Bacteroidales.f_Prevotellaceae.g_Paraprevotella.s_Paraprevotella_clara)	rs12686124	G	A	G	A	-0.213224	0.0464187	4.35883e-06	0.0997	0.0826	0.2276	TRUE	0.00613537	47.7562
Autoimmune hepatitis	Gut microbiota abundance (k_Bacteria.p_Bacteroidetes.c_Bacteroidia.o_Bacteroidales.f_Prevotellaceae.g_Paraprevotella.s_Paraprevotella_clara)	rs1305081	A	G	A	G	0.182505	0.0361045	4.30566e-07	-0.032	0.0584	0.5838	TRUE	0.00746697	58.1991
Autoimmune hepatitis	Gut microbiota abundance (k_Bacteria.p_Bacteroidetes.c_Bacteroidia.o_Bacteroidales.f_Prevotellaceae.g_Paraprevotella.s_Paraprevotella_clara)	rs13429913	T	C	T	C	0.111297	0.0249482	8.1538e-06	-0.0389	0.0482	0.42	TRUE	0.00587068	45.6838
Autoimmune hepatitis	Gut microbiota abundance (k_Bacteria.p_Bacteroidetes.c_Bacteroidia.o_Bacteroidales.f_Prevotellaceae.g_Paraprevotella.s_Paraprevotella_clara)	rs2027516	A	G	A	G	0.119616	0.0257131	3.28806e-06	0.0754	0.0563	0.1809	TRUE	0.00616013	47.9501
Autoimmune hepatitis	Gut microbiota abundance (k_Bacteria.p_Bacteroidetes.c_Bacteroidia.o_Bacteroidales.f_Prevotellaceae.g_Paraprevotella.s_Paraprevotella_clara)	rs4459949	G	A	G	A	-0.16846	0.0323433	1.90362e-07	-0.0015	0.0627	0.9813	TRUE	0.00745346	58.093
Autoimmune hepatitis	Gut microbiota abundance (k_Bacteria.p_Bacteroidetes.c_Bacteroidia.o_Bacteroidales.f_Prevotellaceae.g_Paraprevotella.s_Paraprevotella_clara)	rs56353270	A	G	A	G	-0.227444	0.0488069	3.16097e-06	0.0319	0.0849	0.7072	TRUE	0.00652665	50.8218
Autoimmune hepatitis	Gut microbiota abundance (k_Bacteria.p_Bacteroidetes.c_Bacteroidia.o_Bacteroidales.f_Prevotellaceae.g_Paraprevotella.s_Paraprevotella_clara)	rs57091306	G	C	G	C	0.170615	0.0374643	5.26151e-06	0.0062	0.0714	0.9308	TRUE	0.00631679	49.1774
Autoimmune hepatitis	Gut microbiota abundance (k_Bacteria.p_Bacteroidetes.c_Bacteroidia.o_Bacteroidales.f_Prevotellaceae.g_Paraprevotella.s_Paraprevotella_clara)	rs6748817	G	A	G	A	0.15142	0.033392	5.77072e-06	0.1245	0.0694	0.07284	TRUE	0.00663604	51.6794
Autoimmune hepatitis	Gut microbiota abundance (k_Bacteria.p_Bacteroidetes.c_Bacteroidia.o_Bacteroidales.f_Prevotellaceae.g_Paraprevotella.s_Paraprevotella_clara)	rs73415022	C	T	C	T	0.174909	0.0351324	6.4059e-07	0.0748	0.0707	0.29	TRUE	0.00742641	57.8806
Autoimmune hepatitis	Gut microbiota abundance (k_Bacteria.p_Bacteroidetes.c_Bacteroidia.o_Bacteroidales.f_Prevotellaceae.g_Paraprevotella.s_Paraprevotella_clara)	rs9397388	G	T	G	T	-0.113861	0.0252374	6.43428e-06	0.0049	0.0509	0.9239	TRUE	0.00592615	46.118
Autoimmune hepatitis	Gut microbiota abundance (k_Bacteria.p_Bacteroidetes.c_Bacteroidia.o_Bacteroidales.f_Prevotellaceae.g_Paraprevotella.s_Paraprevotella_clara)	rs9462447	C	A	C	A	-0.15346	0.0344169	8.24005e-06	0.0241	0.0644	0.7079	TRUE	0.00583513	45.4056
Autoimmune hepatitis	Gut microbiota abundance (k_Bacteria.p_Bacteroidetes.c_Bacteroidia.o_Bacteroidales.f_Prevotellaceae.g_Paraprevotella.s_Paraprevotella_unclassified)	rs11938983	T	C	T	C	0.108741	0.0246128	9.95956e-06	-0.0044	0.0579	0.9389	TRUE	0.00483142	37.5573
Autoimmune hepatitis	Gut microbiota abundance (k_Bacteria.p_Bacteroidetes.c_Bacteroidia.o_Bacteroidales.f_Prevotellaceae.g_Paraprevotella.s_Paraprevotella_unclassified)	rs12895134	A	G	A	G	0.0995816	0.0224842	9.46935e-06	0.0545	0.0481	0.2571	TRUE	0.00489705	38.07
Autoimmune hepatitis	Gut microbiota abundance (k_Bacteria.p_Bacteroidetes.c_Bacteroidia.o_Bacteroidales.f_Prevotellaceae.g_Paraprevotella.s_Paraprevotella_unclassified)	rs1969724	A	T	A	T	0.140115	0.0307585	5.23046e-06	0.103	0.0601	0.0865905	TRUE	0.00523998	40.75
Autoimmune hepatitis	Gut microbiota abundance (k_Bacteria.p_Bacteroidetes.c_Bacteroidia.o_Bacteroidales.f_Prevotellaceae.g_Paraprevotella.s_Paraprevotella_unclassified)	rs246783	G	A	G	A	0.109297	0.0241709	6.12957e-06	0.0587	0.0497	0.2381	TRUE	0.00582428	45.3206
Autoimmune hepatitis	Gut microbiota abundance (k_Bacteria.p_Bacteroidetes.c_Bacteroidia.o_Bacteroidales.f_Prevotellaceae.g_Paraprevotella.s_Paraprevotella_unclassified)	rs4767918	C	T	C	T	0.109243	0.0235722	3.57973e-06	-0.0225	0.0505	0.656299	TRUE	0.00584908	45.5147
Autoimmune hepatitis	Gut microbiota abundance (k_Bacteria.p_Bacteroidetes.c_Bacteroidia.o_Bacteroidales.f_Prevotellaceae.g_Paraprevotella.s_Paraprevotella_unclassified)	rs6465823	T	G	T	G	0.120795	0.0260739	3.60753e-06	0.0655	0.0608	0.2813	TRUE	0.00544165	42.3269
Autoimmune hepatitis	Gut microbiota abundance (k_Bacteria.p_Bacteroidetes.c_Bacteroidia.o_Bacteroidales.f_Prevotellaceae.g_Paraprevotella.s_Paraprevotella_unclassified)	rs7015972	A	G	A	G	0.106861	0.0234094	4.99735e-06	-0.0379	0.0501	0.4484	TRUE	0.00540907	42.0721
Autoimmune hepatitis	Gut microbiota abundance (k_Bacteria.p_Bacteroidetes.c_Bacteroidia.o_Bacteroidales.f_Prevotellaceae.g_Paraprevotella.s_Paraprevotella_unclassified)	rs72810711	C	G	C	G	0.114394	0.0255503	7.56293e-06	0.0424	0.0585	0.4681	TRUE	0.00509153	39.5896
Autoimmune hepatitis	Gut microbiota abundance (k_Bacteria.p_Bacteroidetes.c_Bacteroidia.o_Bacteroidales.f_Prevotellaceae.g_Paraprevotella.s_Paraprevotella_unclassified)	rs891501	T	G	T	G	-0.156632	0.0329211	1.95722e-06	-0.1795	0.0939	0.0560506	TRUE	0.005972	46.4769
Autoimmune hepatitis	Gut microbiota abundance (k_Bacteria.p_Bacteroidetes.c_Bacteroidia.o_Bacteroidales.f_Prevotellaceae.g_Paraprevotella.s_Paraprevotella_xylaniphila)	rs113640907	C	T	C	T	0.194644	0.0436384	8.18163e-06	-0.0415	0.0802	0.6052	TRUE	0.0079647	62.1096
Autoimmune hepatitis	Gut microbiota abundance (k_Bacteria.p_Bacteroidetes.c_Bacteroidia.o_Bacteroidales.f_Prevotellaceae.g_Paraprevotella.s_Paraprevotella_xylaniphila)	rs2005815	A	C	A	C	-0.282918	0.0600299	2.44157e-06	-0.1116	0.1203	0.3534	TRUE	0.00870763	67.9539
Autoimmune hepatitis	Gut microbiota abundance (k_Bacteria.p_Bacteroidetes.c_Bacteroidia.o_Bacteroidales.f_Prevotellaceae.g_Paraprevotella.s_Paraprevotella_xylaniphila)	rs311865	A	G	A	G	-0.152845	0.0318161	1.55518e-06	-0.0787	0.0563	0.1627	TRUE	0.0088736	69.2608
Autoimmune hepatitis	Gut microbiota abundance (k_Bacteria.p_Bacteroidetes.c_Bacteroidia.o_Bacteroidales.f_Prevotellaceae.g_Paraprevotella.s_Paraprevotella_xylaniphila)	rs3919827	T	G	T	G	-0.138415	0.0313039	9.79467e-06	0.126	0.0543	0.0202801	TRUE	0.00761621	59.3712
Autoimmune hepatitis	Gut microbiota abundance (k_Bacteria.p_Bacteroidetes.c_Bacteroidia.o_Bacteroidales.f_Prevotellaceae.g_Paraprevotella.s_Paraprevotella_xylaniphila)	rs4709313	A	G	A	G	0.182133	0.0397743	4.66853e-06	0.0088	0.0635	0.8897	TRUE	0.00894686	69.8377
Autoimmune hepatitis	Gut microbiota abundance (k_Bacteria.p_Bacteroidetes.c_Bacteroidia.o_Bacteroidales.f_Prevotellaceae.g_Paraprevotella.s_Paraprevotella_xylaniphila)	rs595638	T	C	T	C	-0.17446	0.0377058	3.71219e-06	0.0097	0.0624	0.8767	TRUE	0.0083363	65.0317
Autoimmune hepatitis	Gut microbiota abundance (k_Bacteria.p_Bacteroidetes.c_Bacteroidia.o_Bacteroidales.f_Prevotellaceae.g_Paraprevotella.s_Paraprevotella_xylaniphila)	rs6052686	T	C	T	C	0.162031	0.0354396	4.83025e-06	-0.0078	0.0564	0.8906	TRUE	0.00950591	74.2435
Autoimmune hepatitis	Gut microbiota abundance (k_Bacteria.p_Bacteroidetes.c_Bacteroidia.o_Bacteroidales.f_Prevotellaceae.g_Paraprevotella.s_Paraprevotella_xylaniphila)	rs61801633	A	G	A	G	-0.175102	0.0365445	1.65554e-06	-0.0212	0.0661	0.749	TRUE	0.00904244	70.5907
Autoimmune hepatitis	Gut microbiota abundance (k_Bacteria.p_Bacteroidetes.c_Bacteroidia.o_Bacteroidales.f_Prevotellaceae.g_Paraprevotella.s_Paraprevotella_xylaniphila)	rs62240505	G	T	G	T	-0.211992	0.0473853	7.68422e-06	0.0935	0.0669	0.1621	TRUE	0.00873557	68.1739
Autoimmune hepatitis	Gut microbiota abundance (k_Bacteria.p_Bacteroidetes.c_Bacteroidia.o_Bacteroidales.f_Prevotellaceae.g_Paraprevotella.s_Paraprevotella_xylaniphila)	rs6970331	T	C	T	C	0.127487	0.028503	7.72111e-06	-0.0289	0.0485	0.5518	TRUE	0.00809809	63.1583
Autoimmune hepatitis	Gut microbiota abundance (k_Bacteria.p_Bacteroidetes.c_Bacteroidia.o_Bacteroidales.f_Prevotellaceae.g_Paraprevotella.s_Paraprevotella_xylaniphila)	rs9314321	C	T	C	T	-0.267528	0.0584491	4.71433e-06	-0.1038	0.1145	0.3645	TRUE	0.00843658	65.8207
Autoimmune hepatitis	Gut microbiota abundance (k_Bacteria.p_Bacteroidetes.c_Bacteroidia.o_Bacteroidales.f_Prevotellaceae.g_Prevotella.s_Prevotella_copri)	rs12657476	T	C	T	C	-0.0931547	0.019803	2.55018e-06	0.078	0.0478	0.1028	TRUE	0.00431061	33.4913
Autoimmune hepatitis	Gut microbiota abundance (k_Bacteria.p_Bacteroidetes.c_Bacteroidia.o_Bacteroidales.f_Prevotellaceae.g_Prevotella.s_Prevotella_copri)	rs12870360	A	G	A	G	-0.0847702	0.0191442	9.51152e-06	-0.0147	0.048	0.7596	TRUE	0.00354583	27.5282
Autoimmune hepatitis	Gut microbiota abundance (k_Bacteria.p_Bacteroidetes.c_Bacteroidia.o_Bacteroidales.f_Prevotellaceae.g_Prevotella.s_Prevotella_copri)	rs2421570	A	G	A	G	-0.0884542	0.0198105	8.00608e-06	-0.0233	0.0533	0.662799	TRUE	0.00362018	28.1074
Autoimmune hepatitis	Gut microbiota abundance (k_Bacteria.p_Bacteroidetes.c_Bacteroidia.o_Bacteroidales.f_Prevotellaceae.g_Prevotella.s_Prevotella_copri)	rs4503137	T	G	T	G	0.0964986	0.0206581	2.99399e-06	-0.0643	0.0502	0.2003	TRUE	0.00376797	29.2593
Autoimmune hepatitis	Gut microbiota abundance (k_Bacteria.p_Bacteroidetes.c_Bacteroidia.o_Bacteroidales.f_Prevotellaceae.g_Prevotella.s_Prevotella_copri)	rs55749361	T	A	T	A	-0.158693	0.0352357	6.67621e-06	-0.008	0.0938	0.9322	TRUE	0.00396834	30.8214
Autoimmune hepatitis	Gut microbiota abundance (k_Bacteria.p_Bacteroidetes.c_Bacteroidia.o_Bacteroidales.f_Prevotellaceae.g_Prevotella.s_Prevotella_copri)	rs6005414	A	G	A	G	0.0822546	0.0185732	9.48178e-06	0.0749	0.0482	0.1201	TRUE	0.00338181	26.2505
Autoimmune hepatitis	Gut microbiota abundance (k_Bacteria.p_Bacteroidetes.c_Bacteroidia.o_Bacteroidales.f_Prevotellaceae.g_Prevotella.s_Prevotella_copri)	rs6745806	G	A	G	A	-0.167427	0.0376791	8.85014e-06	-0.0229	0.0939	0.8069	TRUE	0.00337671	26.2107
Autoimmune hepatitis	Gut microbiota abundance (k_Bacteria.p_Bacteroidetes.c_Bacteroidia.o_Bacteroidales.f_Prevotellaceae.g_Prevotella.s_Prevotella_copri)	rs7088001	G	A	G	A	0.121321	0.0269851	6.92963e-06	-0.015	0.067	0.823	TRUE	0.00334075	25.9307
Autoimmune hepatitis	Gut microbiota abundance (k_Bacteria.p_Bacteroidetes.c_Bacteroidia.o_Bacteroidales.f_Prevotellaceae.g_Prevotella.s_Prevotella_copri)	rs72799593	T	C	T	C	0.157054	0.0339477	3.72169e-06	0.0388	0.0917	0.6723	TRUE	0.00375655	29.1702
Autoimmune hepatitis	Gut microbiota abundance (k_Bacteria.p_Bacteroidetes.c_Bacteroidia.o_Bacteroidales.f_Prevotellaceae.g_Prevotella.s_Prevotella_copri)	rs73654027	C	G	C	G	0.138723	0.029459	2.48891e-06	-0.1485	0.0835	0.0753703	TRUE	0.00390088	30.2954
Autoimmune hepatitis	Gut microbiota abundance (k_Bacteria.p_Bacteroidetes.c_Bacteroidia.o_Bacteroidales.f_Prevotellaceae.g_Prevotella.s_Prevotella_copri)	rs7930251	T	C	T	C	-0.0870117	0.0193783	7.11672e-06	0.0479	0.0512	0.35	TRUE	0.0034072	26.4482
Autoimmune hepatitis	Gut microbiota abundance (k_Bacteria.p_Bacteroidetes.c_Bacteroidia.o_Bacteroidales.f_Prevotellaceae.g_Prevotella.s_Prevotella_copri)	rs9517773	G	A	G	A	-0.114611	0.025178	5.31312e-06	-0.0229	0.0733	0.7545	TRUE	0.00402499	31.2631
Autoimmune hepatitis	Gut microbiota abundance (k_Bacteria.p_Bacteroidetes.c_Bacteroidia.o_Bacteroidales.f_Rikenellaceae.g_Alistipes.s_Alistipes_finegoldii)	rs10829629	T	C	T	C	0.0813715	0.0171055	1.96454e-06	-0.0223	0.0482	0.6442	TRUE	0.00326749	25.3602
Autoimmune hepatitis	Gut microbiota abundance (k_Bacteria.p_Bacteroidetes.c_Bacteroidia.o_Bacteroidales.f_Rikenellaceae.g_Alistipes.s_Alistipes_finegoldii)	rs111585182	T	G	T	G	-0.159958	0.0356824	7.3658e-06	-0.0984	0.1027	0.3382	TRUE	0.00318979	24.7552
Autoimmune hepatitis	Gut microbiota abundance (k_Bacteria.p_Bacteroidetes.c_Bacteroidia.o_Bacteroidales.f_Rikenellaceae.g_Alistipes.s_Alistipes_finegoldii)	rs12028677	T	C	T	C	-0.108937	0.0236079	3.94158e-06	0.0698	0.0646	0.28	TRUE	0.00316504	24.5625
Autoimmune hepatitis	Gut microbiota abundance (k_Bacteria.p_Bacteroidetes.c_Bacteroidia.o_Bacteroidales.f_Rikenellaceae.g_Alistipes.s_Alistipes_finegoldii)	rs12192901	A	G	A	G	0.112476	0.0238178	2.33136e-06	0.1283	0.0686	0.0614894	TRUE	0.00358461	27.8303
Autoimmune hepatitis	Gut microbiota abundance (k_Bacteria.p_Bacteroidetes.c_Bacteroidia.o_Bacteroidales.f_Rikenellaceae.g_Alistipes.s_Alistipes_finegoldii)	rs13381124	G	A	G	A	0.14335	0.0323427	9.32653e-06	-0.0561	0.0787	0.4759	TRUE	0.00286575	22.2332
Autoimmune hepatitis	Gut microbiota abundance (k_Bacteria.p_Bacteroidetes.c_Bacteroidia.o_Bacteroidales.f_Rikenellaceae.g_Alistipes.s_Alistipes_finegoldii)	rs57119184	T	C	T	C	0.0878396	0.0197668	8.83853e-06	-0.0404	0.055	0.4625	TRUE	0.00311119	24.1433
Autoimmune hepatitis	Gut microbiota abundance (k_Bacteria.p_Bacteroidetes.c_Bacteroidia.o_Bacteroidales.f_Rikenellaceae.g_Alistipes.s_Alistipes_finegoldii)	rs60475061	A	G	A	G	-0.117157	0.026068	6.98056e-06	0.0492	0.0734	0.5024	TRUE	0.00301198	23.371
Autoimmune hepatitis	Gut microbiota abundance (k_Bacteria.p_Bacteroidetes.c_Bacteroidia.o_Bacteroidales.f_Rikenellaceae.g_Alistipes.s_Alistipes_finegoldii)	rs67032605	G	A	G	A	0.119297	0.0262192	5.36476e-06	0.1086	0.0619	0.0793798	TRUE	0.00338708	26.2915
Autoimmune hepatitis	Gut microbiota abundance (k_Bacteria.p_Bacteroidetes.c_Bacteroidia.o_Bacteroidales.f_Rikenellaceae.g_Alistipes.s_Alistipes_finegoldii)	rs7962165	G	T	G	T	-0.0956743	0.0206046	3.42799e-06	0.0301	0.055	0.5846	TRUE	0.00324123	25.1557
Autoimmune hepatitis	Gut microbiota abundance (k_Bacteria.p_Bacteroidetes.c_Bacteroidia.o_Bacteroidales.f_Rikenellaceae.g_Alistipes.s_Alistipes_indistinctus)	rs10966460	G	A	G	A	0.174315	0.0390392	8.00166e-06	-0.0198	0.0711	0.781	TRUE	0.00371939	28.8806
Autoimmune hepatitis	Gut microbiota abundance (k_Bacteria.p_Bacteroidetes.c_Bacteroidia.o_Bacteroidales.f_Rikenellaceae.g_Alistipes.s_Alistipes_indistinctus)	rs11957434	A	G	A	G	0.121838	0.0248805	9.73397e-07	-0.0195	0.062	0.752501	TRUE	0.00445432	34.6128
Autoimmune hepatitis	Gut microbiota abundance (k_Bacteria.p_Bacteroidetes.c_Bacteroidia.o_Bacteroidales.f_Rikenellaceae.g_Alistipes.s_Alistipes_indistinctus)	rs12332306	T	C	T	C	0.113209	0.0221762	3.30819e-07	0.0291	0.0537	0.588	TRUE	0.00483816	37.61
Autoimmune hepatitis	Gut microbiota abundance (k_Bacteria.p_Bacteroidetes.c_Bacteroidia.o_Bacteroidales.f_Rikenellaceae.g_Alistipes.s_Alistipes_indistinctus)	rs1362650	G	A	G	A	-0.09041	0.019464	3.40095e-06	-0.018	0.0473	0.704399	TRUE	0.00400659	31.1196
Autoimmune hepatitis	Gut microbiota abundance (k_Bacteria.p_Bacteroidetes.c_Bacteroidia.o_Bacteroidales.f_Rikenellaceae.g_Alistipes.s_Alistipes_indistinctus)	rs1443711	G	A	G	A	0.110108	0.0239182	4.15365e-06	-0.0102	0.057	0.8573	TRUE	0.00499687	38.8499
Autoimmune hepatitis	Gut microbiota abundance (k_Bacteria.p_Bacteroidetes.c_Bacteroidia.o_Bacteroidales.f_Rikenellaceae.g_Alistipes.s_Alistipes_indistinctus)	rs2055593	A	G	A	G	-0.112772	0.0241344	2.97324e-06	0.0308	0.056	0.582801	TRUE	0.00427202	33.1901
Autoimmune hepatitis	Gut microbiota abundance (k_Bacteria.p_Bacteroidetes.c_Bacteroidia.o_Bacteroidales.f_Rikenellaceae.g_Alistipes.s_Alistipes_indistinctus)	rs2789623	G	A	G	A	0.113499	0.023611	1.53176e-06	-0.1128	0.0535	0.0350397	TRUE	0.00477955	37.1522
Autoimmune hepatitis	Gut microbiota abundance (k_Bacteria.p_Bacteroidetes.c_Bacteroidia.o_Bacteroidales.f_Rikenellaceae.g_Alistipes.s_Alistipes_indistinctus)	rs4897508	A	C	A	C	0.126348	0.028377	8.48829e-06	0.1093	0.0688	0.1125	TRUE	0.0038057	29.5534
Autoimmune hepatitis	Gut microbiota abundance (k_Bacteria.p_Bacteroidetes.c_Bacteroidia.o_Bacteroidales.f_Rikenellaceae.g_Alistipes.s_Alistipes_indistinctus)	rs62390586	C	G	C	G	-0.134288	0.0252357	1.02998e-07	0.0491	0.0598	0.412	TRUE	0.00653508	50.8879
Autoimmune hepatitis	Gut microbiota abundance (k_Bacteria.p_Bacteroidetes.c_Bacteroidia.o_Bacteroidales.f_Rikenellaceae.g_Alistipes.s_Alistipes_indistinctus)	rs62493320	A	T	A	T	0.119161	0.0253637	2.62597e-06	0.0446	0.0625	0.4748	TRUE	0.00417835	32.4593
Autoimmune hepatitis	Gut microbiota abundance (k_Bacteria.p_Bacteroidetes.c_Bacteroidia.o_Bacteroidales.f_Rikenellaceae.g_Alistipes.s_Alistipes_indistinctus)	rs73102812	T	C	T	C	0.162776	0.0344181	2.25237e-06	-0.0062	0.092	0.9459	TRUE	0.00426446	33.1311
Autoimmune hepatitis	Gut microbiota abundance (k_Bacteria.p_Bacteroidetes.c_Bacteroidia.o_Bacteroidales.f_Rikenellaceae.g_Alistipes.s_Alistipes_indistinctus)	rs8015391	G	A	G	A	-0.0988055	0.0215084	4.35231e-06	0.0004	0.0538	0.9947	TRUE	0.00407118	31.6234
Autoimmune hepatitis	Gut microbiota abundance (k_Bacteria.p_Bacteroidetes.c_Bacteroidia.o_Bacteroidales.f_Rikenellaceae.g_Alistipes.s_Alistipes_onderdonkii)	rs11041738	T	C	T	C	-0.0967085	0.0196558	8.65028e-07	0.0846	0.0549	0.1234	TRUE	0.003458	26.8439
Autoimmune hepatitis	Gut microbiota abundance (k_Bacteria.p_Bacteroidetes.c_Bacteroidia.o_Bacteroidales.f_Rikenellaceae.g_Alistipes.s_Alistipes_onderdonkii)	rs11104946	G	T	G	T	-0.0978269	0.0217625	6.9504e-06	0.005	0.0605	0.9337	TRUE	0.00274401	21.2861
Autoimmune hepatitis	Gut microbiota abundance (k_Bacteria.p_Bacteroidetes.c_Bacteroidia.o_Bacteroidales.f_Rikenellaceae.g_Alistipes.s_Alistipes_onderdonkii)	rs117024060	A	G	A	G	-0.145622	0.0326046	7.95866e-06	-0.0933	0.0938	0.3196	TRUE	0.00308502	23.9395
Autoimmune hepatitis	Gut microbiota abundance (k_Bacteria.p_Bacteroidetes.c_Bacteroidia.o_Bacteroidales.f_Rikenellaceae.g_Alistipes.s_Alistipes_onderdonkii)	rs488197	T	C	T	C	-0.0757035	0.0170995	9.54443e-06	0.0173	0.0484	0.7205	TRUE	0.00279271	21.6649
Autoimmune hepatitis	Gut microbiota abundance (k_Bacteria.p_Bacteroidetes.c_Bacteroidia.o_Bacteroidales.f_Rikenellaceae.g_Alistipes.s_Alistipes_onderdonkii)	rs7660775	C	A	C	A	0.11056	0.0246844	7.50188e-06	-0.1199	0.067	0.0736207	TRUE	0.00271193	21.0365
Autoimmune hepatitis	Gut microbiota abundance (k_Bacteria.p_Bacteroidetes.c_Bacteroidia.o_Bacteroidales.f_Rikenellaceae.g_Alistipes.s_Alistipes_onderdonkii)	rs7804962	C	T	C	T	0.0881322	0.017565	5.23492e-07	-0.0407	0.0506	0.4212	TRUE	0.00345248	26.8009
Autoimmune hepatitis	Gut microbiota abundance (k_Bacteria.p_Bacteroidetes.c_Bacteroidia.o_Bacteroidales.f_Rikenellaceae.g_Alistipes.s_Alistipes_onderdonkii)	rs7850333	G	C	G	C	-0.0949791	0.0208872	5.43538e-06	0.1235	0.0611	0.04338	TRUE	0.00291921	22.6492
Autoimmune hepatitis	Gut microbiota abundance (k_Bacteria.p_Bacteroidetes.c_Bacteroidia.o_Bacteroidales.f_Rikenellaceae.g_Alistipes.s_Alistipes_onderdonkii)	rs8011841	T	C	T	C	-0.0730403	0.0164339	8.80988e-06	-0.0201	0.0474	0.671301	TRUE	0.00266444	20.6672
Autoimmune hepatitis	Gut microbiota abundance (k_Bacteria.p_Bacteroidetes.c_Bacteroidia.o_Bacteroidales.f_Rikenellaceae.g_Alistipes.s_Alistipes_putredinis)	rs143528380	T	C	T	C	-0.166716	0.0370242	6.70363e-06	0.0164	0.1415	0.9078	TRUE	0.00271214	21.0382
Autoimmune hepatitis	Gut microbiota abundance (k_Bacteria.p_Bacteroidetes.c_Bacteroidia.o_Bacteroidales.f_Rikenellaceae.g_Alistipes.s_Alistipes_putredinis)	rs2241820	T	C	T	C	-0.077173	0.0163185	2.25419e-06	0.0103	0.0481	0.8298	TRUE	0.00293494	22.7715
Autoimmune hepatitis	Gut microbiota abundance (k_Bacteria.p_Bacteroidetes.c_Bacteroidia.o_Bacteroidales.f_Rikenellaceae.g_Alistipes.s_Alistipes_putredinis)	rs3118528	G	A	G	A	-0.0933371	0.0210221	8.99788e-06	-0.0133	0.0634	0.8338	TRUE	0.00419224	32.5677
Autoimmune hepatitis	Gut microbiota abundance (k_Bacteria.p_Bacteroidetes.c_Bacteroidia.o_Bacteroidales.f_Rikenellaceae.g_Alistipes.s_Alistipes_putredinis)	rs6459977	G	A	G	A	-0.0834013	0.0188709	9.8894e-06	-0.0444	0.0549	0.4188	TRUE	0.00295867	22.9562
Autoimmune hepatitis	Gut microbiota abundance (k_Bacteria.p_Bacteroidetes.c_Bacteroidia.o_Bacteroidales.f_Rikenellaceae.g_Alistipes.s_Alistipes_putredinis)	rs6489044	C	T	C	T	-0.077538	0.0171743	6.33841e-06	-0.0047	0.0534	0.9292	TRUE	0.00270281	20.9656
Autoimmune hepatitis	Gut microbiota abundance (k_Bacteria.p_Bacteroidetes.c_Bacteroidia.o_Bacteroidales.f_Rikenellaceae.g_Alistipes.s_Alistipes_putredinis)	rs77715803	A	G	A	G	-0.102709	0.0228548	6.98972e-06	-0.0039	0.0687	0.9548	TRUE	0.00268127	20.798
Autoimmune hepatitis	Gut microbiota abundance (k_Bacteria.p_Bacteroidetes.c_Bacteroidia.o_Bacteroidales.f_Rikenellaceae.g_Alistipes.s_Alistipes_putredinis)	rs874372	G	C	G	C	0.112555	0.0250319	6.90924e-06	-0.0753	0.0666	0.2582	TRUE	0.00268931	20.8606
Autoimmune hepatitis	Gut microbiota abundance (k_Bacteria.p_Bacteroidetes.c_Bacteroidia.o_Bacteroidales.f_Rikenellaceae.g_Alistipes.s_Alistipes_senegalensis)	rs13381162	T	G	T	G	0.0903404	0.0195139	3.66488e-06	-0.0428	0.0511	0.4021	TRUE	0.0035504	27.5637
Autoimmune hepatitis	Gut microbiota abundance (k_Bacteria.p_Bacteroidetes.c_Bacteroidia.o_Bacteroidales.f_Rikenellaceae.g_Alistipes.s_Alistipes_senegalensis)	rs13393033	T	C	T	C	-0.0878362	0.0188258	3.07503e-06	-0.0765	0.0531	0.1497	TRUE	0.00345334	26.8076
Autoimmune hepatitis	Gut microbiota abundance (k_Bacteria.p_Bacteroidetes.c_Bacteroidia.o_Bacteroidales.f_Rikenellaceae.g_Alistipes.s_Alistipes_senegalensis)	rs3786306	T	C	T	C	-0.110537	0.0250167	9.93757e-06	0.0219	0.0593	0.7123	TRUE	0.00381509	29.6266
Autoimmune hepatitis	Gut microbiota abundance (k_Bacteria.p_Bacteroidetes.c_Bacteroidia.o_Bacteroidales.f_Rikenellaceae.g_Alistipes.s_Alistipes_senegalensis)	rs4935713	T	C	T	C	0.0939735	0.0210477	8.01475e-06	-0.0678	0.0579	0.2416	TRUE	0.00316354	24.5508
Autoimmune hepatitis	Gut microbiota abundance (k_Bacteria.p_Bacteroidetes.c_Bacteroidia.o_Bacteroidales.f_Rikenellaceae.g_Alistipes.s_Alistipes_senegalensis)	rs56168514	G	A	G	A	0.141409	0.029828	2.12848e-06	-0.1224	0.0784	0.1186	TRUE	0.00354478	27.52
Autoimmune hepatitis	Gut microbiota abundance (k_Bacteria.p_Bacteroidetes.c_Bacteroidia.o_Bacteroidales.f_Rikenellaceae.g_Alistipes.s_Alistipes_senegalensis)	rs592284	T	G	T	G	-0.12505	0.028126	8.74561e-06	0.1004	0.0644	0.1189	TRUE	0.00325416	25.2564
Autoimmune hepatitis	Gut microbiota abundance (k_Bacteria.p_Bacteroidetes.c_Bacteroidia.o_Bacteroidales.f_Rikenellaceae.g_Alistipes.s_Alistipes_senegalensis)	rs7155195	C	T	C	T	-0.09121	0.0186142	9.58208e-07	0.0811	0.0487	0.0958208	TRUE	0.0040732	31.6391
Autoimmune hepatitis	Gut microbiota abundance (k_Bacteria.p_Bacteroidetes.c_Bacteroidia.o_Bacteroidales.f_Rikenellaceae.g_Alistipes.s_Alistipes_senegalensis)	rs72643019	A	G	A	G	0.17014	0.0376019	6.04589e-06	0.138	0.1118	0.2172	TRUE	0.00338745	26.2944
Autoimmune hepatitis	Gut microbiota abundance (k_Bacteria.p_Bacteroidetes.c_Bacteroidia.o_Bacteroidales.f_Rikenellaceae.g_Alistipes.s_Alistipes_senegalensis)	rs73083250	A	G	A	G	-0.0999442	0.0222453	7.02813e-06	-0.1435	0.0597	0.0162301	TRUE	0.00328766	25.5172
Autoimmune hepatitis	Gut microbiota abundance (k_Bacteria.p_Bacteroidetes.c_Bacteroidia.o_Bacteroidales.f_Rikenellaceae.g_Alistipes.s_Alistipes_senegalensis)	rs7944200	T	C	T	C	-0.0860419	0.0178153	1.36767e-06	0.0292	0.0488	0.5496	TRUE	0.00356582	27.6839
Autoimmune hepatitis	Gut microbiota abundance (k_Bacteria.p_Bacteroidetes.c_Bacteroidia.o_Bacteroidales.f_Rikenellaceae.g_Alistipes.s_Alistipes_senegalensis)	rs852540	A	G	A	G	0.137914	0.0311773	9.7089e-06	0.1378	0.087	0.1135	TRUE	0.0030699	23.8219
Autoimmune hepatitis	Gut microbiota abundance (k_Bacteria.p_Bacteroidetes.c_Bacteroidia.o_Bacteroidales.f_Rikenellaceae.g_Alistipes.s_Alistipes_senegalensis)	rs9573198	C	G	C	G	0.103765	0.0230625	6.81773e-06	-0.0115	0.063	0.8548	TRUE	0.00318807	24.7418
Autoimmune hepatitis	Gut microbiota abundance (k_Bacteria.p_Bacteroidetes.c_Bacteroidia.o_Bacteroidales.f_Rikenellaceae.g_Alistipes.s_Alistipes_shahii)	rs11161058	T	C	T	C	-0.0800937	0.0170429	2.60741e-06	-0.0315	0.0491	0.5206	TRUE	0.00320413	24.8668
Autoimmune hepatitis	Gut microbiota abundance (k_Bacteria.p_Bacteroidetes.c_Bacteroidia.o_Bacteroidales.f_Rikenellaceae.g_Alistipes.s_Alistipes_shahii)	rs12134195	C	A	C	A	-0.134691	0.0299956	7.10984e-06	0.0255	0.0881	0.771999	TRUE	0.00284721	22.0889
Autoimmune hepatitis	Gut microbiota abundance (k_Bacteria.p_Bacteroidetes.c_Bacteroidia.o_Bacteroidales.f_Rikenellaceae.g_Alistipes.s_Alistipes_shahii)	rs17070727	A	G	A	G	0.12916	0.0289128	7.92392e-06	0.0728	0.077	0.3446	TRUE	0.00286913	22.2595
Autoimmune hepatitis	Gut microbiota abundance (k_Bacteria.p_Bacteroidetes.c_Bacteroidia.o_Bacteroidales.f_Rikenellaceae.g_Alistipes.s_Alistipes_shahii)	rs1728059	C	T	C	T	-0.0882622	0.0187952	2.65314e-06	0.0668	0.0583	0.2519	TRUE	0.00304119	23.5984
Autoimmune hepatitis	Gut microbiota abundance (k_Bacteria.p_Bacteroidetes.c_Bacteroidia.o_Bacteroidales.f_Rikenellaceae.g_Alistipes.s_Alistipes_shahii)	rs34355813	C	T	C	T	-0.168088	0.0371934	6.20497e-06	-0.015	0.1343	0.9108	TRUE	0.00290978	22.5758
Autoimmune hepatitis	Gut microbiota abundance (k_Bacteria.p_Bacteroidetes.c_Bacteroidia.o_Bacteroidales.f_Rikenellaceae.g_Alistipes.s_Alistipes_shahii)	rs34990336	G	A	G	A	0.0948989	0.0210221	6.35463e-06	-0.027	0.0648	0.6773	TRUE	0.00298104	23.1303
Autoimmune hepatitis	Gut microbiota abundance (k_Bacteria.p_Bacteroidetes.c_Bacteroidia.o_Bacteroidales.f_Rikenellaceae.g_Alistipes.s_Alistipes_shahii)	rs4693197	A	G	A	G	0.115968	0.0241116	1.51224e-06	0.0695	0.0647	0.2827	TRUE	0.00312769	24.2717
Autoimmune hepatitis	Gut microbiota abundance (k_Bacteria.p_Bacteroidetes.c_Bacteroidia.o_Bacteroidales.f_Rikenellaceae.g_Alistipes.s_Alistipes_shahii)	rs6508629	T	C	T	C	-0.102602	0.022689	6.12294e-06	-0.0701	0.0707	0.3209	TRUE	0.00282116	21.8863
Autoimmune hepatitis	Gut microbiota abundance (k_Bacteria.p_Bacteroidetes.c_Bacteroidia.o_Bacteroidales.f_Rikenellaceae.g_Alistipes.s_Alistipes_shahii)	rs7043141	T	G	T	G	0.113549	0.0245784	3.8399e-06	0.0103	0.0696	0.882	TRUE	0.00299481	23.2375
Autoimmune hepatitis	Gut microbiota abundance (k_Bacteria.p_Bacteroidetes.c_Bacteroidia.o_Bacteroidales.f_Rikenellaceae.g_Alistipes.s_Alistipes_shahii)	rs79555856	C	T	C	T	-0.131509	0.029628	9.05086e-06	-0.0129	0.0879	0.8831	TRUE	0.00314955	24.4419
Autoimmune hepatitis	Gut microbiota abundance (k_Bacteria.p_Bacteroidetes.c_Bacteroidia.o_Bacteroidales.f_Rikenellaceae.g_Alistipes.s_Alistipes_shahii)	rs9886784	C	A	C	A	0.0887528	0.0199667	8.78759e-06	-0.0303	0.0614	0.621999	TRUE	0.00276822	21.4744
Autoimmune hepatitis	Gut microbiota abundance (k_Bacteria.p_Bacteroidetes.c_Bacteroidia.o_Bacteroidales.f_Rikenellaceae.g_Alistipes.s_Alistipes_sp_AP11)	rs11664566	T	C	T	C	0.161176	0.0361661	8.32952e-06	0.0235	0.0581	0.6864	TRUE	0.00667911	52.017
Autoimmune hepatitis	Gut microbiota abundance (k_Bacteria.p_Bacteroidetes.c_Bacteroidia.o_Bacteroidales.f_Rikenellaceae.g_Alistipes.s_Alistipes_sp_AP11)	rs12022867	T	C	T	C	-0.189732	0.0412005	4.12297e-06	0.0188	0.0715	0.7926	TRUE	0.0078063	60.8647
Autoimmune hepatitis	Gut microbiota abundance (k_Bacteria.p_Bacteroidetes.c_Bacteroidia.o_Bacteroidales.f_Rikenellaceae.g_Alistipes.s_Alistipes_sp_AP11)	rs13333427	G	A	G	A	-0.279033	0.0598337	3.10907e-06	-0.0456	0.1016	0.653301	TRUE	0.00751166	58.55
Autoimmune hepatitis	Gut microbiota abundance (k_Bacteria.p_Bacteroidetes.c_Bacteroidia.o_Bacteroidales.f_Rikenellaceae.g_Alistipes.s_Alistipes_sp_AP11)	rs1553042	A	G	A	G	0.139351	0.0287564	1.26029e-06	-0.01	0.0528	0.8505	TRUE	0.00829567	64.7121
Autoimmune hepatitis	Gut microbiota abundance (k_Bacteria.p_Bacteroidetes.c_Bacteroidia.o_Bacteroidales.f_Rikenellaceae.g_Alistipes.s_Alistipes_sp_AP11)	rs28450200	T	C	T	C	0.193309	0.0340527	1.37268e-08	-0.0451	0.0607	0.457	TRUE	0.0107343	83.9416
Autoimmune hepatitis	Gut microbiota abundance (k_Bacteria.p_Bacteroidetes.c_Bacteroidia.o_Bacteroidales.f_Rikenellaceae.g_Alistipes.s_Alistipes_sp_AP11)	rs34886974	T	C	T	C	-0.187095	0.0422432	9.46695e-06	-0.0256	0.065	0.6937	TRUE	0.00694021	54.0647
Autoimmune hepatitis	Gut microbiota abundance (k_Bacteria.p_Bacteroidetes.c_Bacteroidia.o_Bacteroidales.f_Rikenellaceae.g_Alistipes.s_Alistipes_sp_AP11)	rs55790429	G	C	G	C	0.124676	0.0280645	8.89242e-06	-0.026	0.0494	0.5991	TRUE	0.00675385	52.6031
Autoimmune hepatitis	Gut microbiota abundance (k_Bacteria.p_Bacteroidetes.c_Bacteroidia.o_Bacteroidales.f_Rikenellaceae.g_Alistipes.s_Alistipes_sp_AP11)	rs71385354	C	G	C	G	0.241135	0.0538235	7.46071e-06	-0.1398	0.1129	0.2159	TRUE	0.00658283	51.2622
Autoimmune hepatitis	Gut microbiota abundance (k_Bacteria.p_Bacteroidetes.c_Bacteroidia.o_Bacteroidales.f_Rikenellaceae.g_Alistipes.s_Alistipes_sp_AP11)	rs73147950	A	C	A	C	-0.146211	0.0323458	6.17632e-06	-0.0439	0.0557	0.4311	TRUE	0.00707227	55.1008
Autoimmune hepatitis	Gut microbiota abundance (k_Bacteria.p_Bacteroidetes.c_Bacteroidia.o_Bacteroidales.f_Rikenellaceae.g_Alistipes.s_Alistipes_sp_AP11)	rs9958338	T	C	T	C	0.119481	0.0262257	5.21627e-06	-0.0516	0.0494	0.2968	TRUE	0.00713401	55.5853
Autoimmune hepatitis	Gut microbiota abundance (k_Bacteria.p_Firmicutes.c_Bacilli.o_Lactobacillales.f_Lactobacillaceae.g_Lactobacillus.s_Lactobacillus_delbrueckii)	rs11113894	A	G	A	G	0.393284	0.0886952	9.24549e-06	-0.0124	0.0763	0.871	TRUE	0.0149182	117.155
Autoimmune hepatitis	Gut microbiota abundance (k_Bacteria.p_Firmicutes.c_Bacilli.o_Lactobacillales.f_Lactobacillaceae.g_Lactobacillus.s_Lactobacillus_delbrueckii)	rs11734017	T	C	T	C	0.20506	0.0446326	4.3398e-06	0.0771	0.051	0.1301	TRUE	0.0178959	140.965
Autoimmune hepatitis	Gut microbiota abundance (k_Bacteria.p_Firmicutes.c_Bacilli.o_Lactobacillales.f_Lactobacillaceae.g_Lactobacillus.s_Lactobacillus_delbrueckii)	rs12488234	G	T	G	T	-0.318667	0.0708029	6.77096e-06	0.0533	0.0856	0.5337	TRUE	0.019233	151.704
Autoimmune hepatitis	Gut microbiota abundance (k_Bacteria.p_Firmicutes.c_Bacilli.o_Lactobacillales.f_Lactobacillaceae.g_Lactobacillus.s_Lactobacillus_delbrueckii)	rs1458987	T	C	T	C	-0.32208	0.071939	7.56519e-06	-0.0166	0.0647	0.7971	TRUE	0.016237	127.683
Autoimmune hepatitis	Gut microbiota abundance (k_Bacteria.p_Firmicutes.c_Bacilli.o_Lactobacillales.f_Lactobacillaceae.g_Lactobacillus.s_Lactobacillus_delbrueckii)	rs2332915	C	G	C	G	-0.201062	0.0446853	6.81099e-06	0.0603	0.078	0.4393	TRUE	0.0189932	149.776
Autoimmune hepatitis	Gut microbiota abundance (k_Bacteria.p_Firmicutes.c_Bacilli.o_Lactobacillales.f_Lactobacillaceae.g_Lactobacillus.s_Lactobacillus_delbrueckii)	rs278731	T	C	T	C	-0.407555	0.0920671	9.56797e-06	-0.0798	0.0914	0.3827	TRUE	0.0159001	124.991
Autoimmune hepatitis	Gut microbiota abundance (k_Bacteria.p_Firmicutes.c_Bacilli.o_Lactobacillales.f_Lactobacillaceae.g_Lactobacillus.s_Lactobacillus_delbrueckii)	rs28635178	A	G	A	G	0.408662	0.090122	5.77298e-06	-0.0634	0.1041	0.5425	TRUE	0.0167113	131.476
Autoimmune hepatitis	Gut microbiota abundance (k_Bacteria.p_Firmicutes.c_Bacilli.o_Lactobacillales.f_Lactobacillaceae.g_Lactobacillus.s_Lactobacillus_delbrueckii)	rs299199	A	G	A	G	0.195759	0.0420816	3.28882e-06	-0.0495	0.0501	0.3235	TRUE	0.019001	149.838
Autoimmune hepatitis	Gut microbiota abundance (k_Bacteria.p_Firmicutes.c_Bacilli.o_Lactobacillales.f_Lactobacillaceae.g_Lactobacillus.s_Lactobacillus_delbrueckii)	rs35870858	C	G	C	G	0.325695	0.0734979	9.36419e-06	-0.0025	0.0868	0.9772	TRUE	0.0160403	126.11
Autoimmune hepatitis	Gut microbiota abundance (k_Bacteria.p_Firmicutes.c_Bacilli.o_Lactobacillales.f_Lactobacillaceae.g_Lactobacillus.s_Lactobacillus_delbrueckii)	rs4333664	T	C	T	C	-0.17962	0.0401337	7.62132e-06	-0.0178	0.0477	0.708699	TRUE	0.0160024	125.808
Autoimmune hepatitis	Gut microbiota abundance (k_Bacteria.p_Firmicutes.c_Bacilli.o_Lactobacillales.f_Lactobacillaceae.g_Lactobacillus.s_Lactobacillus_delbrueckii)	rs4433502	A	G	A	G	0.199777	0.0436121	4.63276e-06	-0.0237	0.0543	0.6622	TRUE	0.0181463	142.974
Autoimmune hepatitis	Gut microbiota abundance (k_Bacteria.p_Firmicutes.c_Bacilli.o_Lactobacillales.f_Lactobacillaceae.g_Lactobacillus.s_Lactobacillus_delbrueckii)	rs60200511	G	A	G	A	0.319997	0.0682303	2.73262e-06	0.0937	0.0881	0.2878	TRUE	0.0174332	137.256
Autoimmune hepatitis	Gut microbiota abundance (k_Bacteria.p_Firmicutes.c_Bacilli.o_Lactobacillales.f_Lactobacillaceae.g_Lactobacillus.s_Lactobacillus_delbrueckii)	rs735027	G	A	G	A	-0.216494	0.0452388	1.70502e-06	0.0549	0.0551	0.3196	TRUE	0.0196154	154.781
Autoimmune hepatitis	Gut microbiota abundance (k_Bacteria.p_Firmicutes.c_Bacilli.o_Lactobacillales.f_Lactobacillaceae.g_Lactobacillus.s_Lactobacillus_delbrueckii)	rs9544137	G	A	G	A	-0.275378	0.0589864	3.03403e-06	-0.0245	0.0694	0.724101	TRUE	0.0175139	137.903
Autoimmune hepatitis	Gut microbiota abundance (k_Bacteria.p_Firmicutes.c_Bacilli.o_Lactobacillales.f_Streptococcaceae.g_Streptococcus.s_Streptococcus_parasanguinis)	rs117329402	T	G	T	G	-0.354823	0.07614	3.16002e-06	-0.0076	0.0887	0.9315	TRUE	0.0143655	112.752
Autoimmune hepatitis	Gut microbiota abundance (k_Bacteria.p_Firmicutes.c_Bacilli.o_Lactobacillales.f_Streptococcaceae.g_Streptococcus.s_Streptococcus_parasanguinis)	rs1893286	G	T	G	T	-0.208354	0.0455351	4.74679e-06	-0.0229	0.0549	0.676401	TRUE	0.0157299	123.631
Autoimmune hepatitis	Gut microbiota abundance (k_Bacteria.p_Firmicutes.c_Bacilli.o_Lactobacillales.f_Streptococcaceae.g_Streptococcus.s_Streptococcus_parasanguinis)	rs6481791	C	T	C	T	-0.238809	0.0503807	2.13624e-06	-0.0314	0.0639	0.623199	TRUE	0.0152838	120.071
Autoimmune hepatitis	Gut microbiota abundance (k_Bacteria.p_Firmicutes.c_Bacilli.o_Lactobacillales.f_Streptococcaceae.g_Streptococcus.s_Streptococcus_salivarius)	rs1810052	A	G	A	G	-0.270338	0.0597894	6.14031e-06	0.0949	0.066	0.1503	TRUE	0.0158702	124.752
Autoimmune hepatitis	Gut microbiota abundance (k_Bacteria.p_Firmicutes.c_Bacilli.o_Lactobacillales.f_Streptococcaceae.g_Streptococcus.s_Streptococcus_thermophilus)	rs13086575	T	G	T	G	0.188513	0.0416983	6.15843e-06	-0.0507	0.0619	0.4127	TRUE	0.0109666	85.7783
Autoimmune hepatitis	Gut microbiota abundance (k_Bacteria.p_Firmicutes.c_Bacilli.o_Lactobacillales.f_Streptococcaceae.g_Streptococcus.s_Streptococcus_thermophilus)	rs6900225	A	G	A	G	0.171261	0.0374141	4.70695e-06	0.0349	0.0557	0.5303	TRUE	0.0106754	83.4764
Autoimmune hepatitis	Gut microbiota abundance (k_Bacteria.p_Firmicutes.c_Bacilli.o_Lactobacillales.f_Streptococcaceae.g_Streptococcus.s_Streptococcus_thermophilus)	rs74654613	C	T	C	T	-0.215225	0.0433164	6.74155e-07	-0.0024	0.0621	0.9695	TRUE	0.012421	97.2977
Autoimmune hepatitis	Gut microbiota abundance (k_Bacteria.p_Firmicutes.c_Bacilli.o_Lactobacillales.f_Streptococcaceae.g_Streptococcus.s_Streptococcus_thermophilus)	rs7524171	G	A	G	A	0.137994	0.0308824	7.88152e-06	0.0219	0.0481	0.6479	TRUE	0.0094634	73.9083
Autoimmune hepatitis	Gut microbiota abundance (k_Bacteria.p_Firmicutes.c_Clostridia.o_Clostridiales.f_Clostridiaceae.g_Clostridium.s_Clostridium_asparagiforme)	rs11060559	A	G	A	G	0.197791	0.0442985	8.00811e-06	0.022	0.0558	0.6933	TRUE	0.0149727	117.589
Autoimmune hepatitis	Gut microbiota abundance (k_Bacteria.p_Firmicutes.c_Clostridia.o_Clostridiales.f_Clostridiaceae.g_Clostridium.s_Clostridium_asparagiforme)	rs12633258	A	G	A	G	-0.367701	0.0806489	5.1331e-06	-0.0359	0.0837	0.667799	TRUE	0.0174698	137.55
Autoimmune hepatitis	Gut microbiota abundance (k_Bacteria.p_Firmicutes.c_Clostridia.o_Clostridiales.f_Clostridiaceae.g_Clostridium.s_Clostridium_asparagiforme)	rs13166845	A	T	A	T	0.281442	0.0624343	6.55013e-06	0.0544	0.0729	0.4558	TRUE	0.018801	148.231
Autoimmune hepatitis	Gut microbiota abundance (k_Bacteria.p_Firmicutes.c_Clostridia.o_Clostridiales.f_Clostridiaceae.g_Clostridium.s_Clostridium_asparagiforme)	rs1463878	G	T	G	T	0.208321	0.0453591	4.37542e-06	-0.0239	0.059	0.686	TRUE	0.0148708	116.777
Autoimmune hepatitis	Gut microbiota abundance (k_Bacteria.p_Firmicutes.c_Clostridia.o_Clostridiales.f_Clostridiaceae.g_Clostridium.s_Clostridium_asparagiforme)	rs1976629	T	C	T	C	-0.302914	0.0667073	5.60028e-06	0.1058	0.0684	0.1218	TRUE	0.0155702	122.356
Autoimmune hepatitis	Gut microbiota abundance (k_Bacteria.p_Firmicutes.c_Clostridia.o_Clostridiales.f_Clostridiaceae.g_Clostridium.s_Clostridium_asparagiforme)	rs35595126	T	C	T	C	0.284059	0.0633468	7.31914e-06	0.0901	0.0801	0.2608	TRUE	0.0163384	128.493
Autoimmune hepatitis	Gut microbiota abundance (k_Bacteria.p_Firmicutes.c_Clostridia.o_Clostridiales.f_Clostridiaceae.g_Clostridium.s_Clostridium_asparagiforme)	rs35665752	G	T	G	T	-0.283199	0.0621573	5.20967e-06	0.1473	0.153	0.3358	TRUE	0.0153704	120.762
Autoimmune hepatitis	Gut microbiota abundance (k_Bacteria.p_Firmicutes.c_Clostridia.o_Clostridiales.f_Clostridiaceae.g_Clostridium.s_Clostridium_asparagiforme)	rs57193778	G	A	G	A	0.274168	0.0610191	7.01746e-06	-0.0463	0.0748	0.5358	TRUE	0.0146851	115.297
Autoimmune hepatitis	Gut microbiota abundance (k_Bacteria.p_Firmicutes.c_Clostridia.o_Clostridiales.f_Clostridiaceae.g_Clostridium.s_Clostridium_asparagiforme)	rs574764	A	C	A	C	0.188711	0.0408175	3.77711e-06	0.0797	0.0502	0.1123	TRUE	0.0168881	132.891
Autoimmune hepatitis	Gut microbiota abundance (k_Bacteria.p_Firmicutes.c_Clostridia.o_Clostridiales.f_Clostridiaceae.g_Clostridium.s_Clostridium_asparagiforme)	rs6597377	C	A	C	A	-0.183384	0.0400138	4.5829e-06	-0.0636	0.0475	0.1799	TRUE	0.0166672	131.123
Autoimmune hepatitis	Gut microbiota abundance (k_Bacteria.p_Firmicutes.c_Clostridia.o_Clostridiales.f_Clostridiaceae.g_Clostridium.s_Clostridium_asparagiforme)	rs715519	C	G	C	G	-0.259143	0.0570563	5.57571e-06	0.1341	0.0654	0.0401597	TRUE	0.0161822	127.244
Autoimmune hepatitis	Gut microbiota abundance (k_Bacteria.p_Firmicutes.c_Clostridia.o_Clostridiales.f_Clostridiaceae.g_Clostridium.s_Clostridium_asparagiforme)	rs73187354	A	G	A	G	-0.243218	0.0504041	1.39746e-06	-0.0009	0.0806	0.9908	TRUE	0.0177341	139.668
Autoimmune hepatitis	Gut microbiota abundance (k_Bacteria.p_Firmicutes.c_Clostridia.o_Clostridiales.f_Clostridiaceae.g_Clostridium.s_Clostridium_asparagiforme)	rs80196726	G	C	G	C	-0.295359	0.0664057	8.67581e-06	-0.056	0.09	0.534	TRUE	0.0147693	115.968
Autoimmune hepatitis	Gut microbiota abundance (k_Bacteria.p_Firmicutes.c_Clostridia.o_Clostridiales.f_Clostridiaceae.g_Clostridium.s_Clostridium_leptum)	rs11858399	T	C	T	C	-0.189446	0.0397457	1.87491e-06	-0.0581	0.0668	0.3845	TRUE	0.00982669	76.7737
Autoimmune hepatitis	Gut microbiota abundance (k_Bacteria.p_Firmicutes.c_Clostridia.o_Clostridiales.f_Clostridiaceae.g_Clostridium.s_Clostridium_leptum)	rs17398712	C	G	C	G	0.186816	0.0394039	2.12613e-06	-0.1948	0.1111	0.0796508	TRUE	0.00921631	71.9606
Autoimmune hepatitis	Gut microbiota abundance (k_Bacteria.p_Firmicutes.c_Clostridia.o_Clostridiales.f_Clostridiaceae.g_Clostridium.s_Clostridium_leptum)	rs67194754	G	A	G	A	0.14313	0.031489	5.48302e-06	-0.0179	0.058	0.758	TRUE	0.00823591	64.2421
Autoimmune hepatitis	Gut microbiota abundance (k_Bacteria.p_Firmicutes.c_Clostridia.o_Clostridiales.f_Clostridiaceae.g_Clostridium.s_Clostridium_leptum)	rs7073292	G	A	G	A	0.148601	0.0308155	1.41932e-06	0.0234	0.0518	0.651	TRUE	0.0103503	80.9077
Autoimmune hepatitis	Gut microbiota abundance (k_Bacteria.p_Firmicutes.c_Clostridia.o_Clostridiales.f_Clostridiaceae.g_Clostridium.s_Clostridium_leptum)	rs72662817	G	A	G	A	0.178862	0.0404592	9.83377e-06	0.0662	0.0664	0.3183	TRUE	0.00950162	74.2096
Autoimmune hepatitis	Gut microbiota abundance (k_Bacteria.p_Firmicutes.c_Clostridia.o_Clostridiales.f_Clostridiaceae.g_Clostridium.s_Clostridium_leptum)	rs79201749	A	G	A	G	-0.246343	0.0531684	3.59956e-06	-0.0042	0.0759	0.9554	TRUE	0.0100461	78.5052
Autoimmune hepatitis	Gut microbiota abundance (k_Bacteria.p_Firmicutes.c_Clostridia.o_Clostridiales.f_Clostridiaceae.g_Clostridium.s_Clostridium_leptum)	rs9356977	A	C	A	C	0.138489	0.0299489	3.76062e-06	-0.0363	0.082	0.6577	TRUE	0.00877783	68.5067
Autoimmune hepatitis	Gut microbiota abundance (k_Bacteria.p_Firmicutes.c_Clostridia.o_Clostridiales.f_Clostridiales_noname.g_Flavonifractor.s_Flavonifractor_plautii)	rs13061928	G	A	G	A	-0.17875	0.0393115	5.44114e-06	0.0266	0.0605	0.659601	TRUE	0.00992536	77.5523
Autoimmune hepatitis	Gut microbiota abundance (k_Bacteria.p_Firmicutes.c_Clostridia.o_Clostridiales.f_Clostridiales_noname.g_Flavonifractor.s_Flavonifractor_plautii)	rs1872436	T	C	T	C	-0.181533	0.0369281	8.83995e-07	-0.0081	0.0659	0.9017	TRUE	0.0101981	79.7054
Autoimmune hepatitis	Gut microbiota abundance (k_Bacteria.p_Firmicutes.c_Clostridia.o_Clostridiales.f_Clostridiales_noname.g_Flavonifractor.s_Flavonifractor_plautii)	rs5768347	G	T	G	T	-0.1688	0.0378678	8.2882e-06	-0.0526	0.0617	0.3942	TRUE	0.00828546	64.6318
Autoimmune hepatitis	Gut microbiota abundance (k_Bacteria.p_Firmicutes.c_Clostridia.o_Clostridiales.f_Clostridiales_noname.g_Flavonifractor.s_Flavonifractor_plautii)	rs77544959	A	G	A	G	-0.149358	0.0329458	5.8031e-06	0.0648	0.0513	0.2065	TRUE	0.00909943	71.0396
Autoimmune hepatitis	Gut microbiota abundance (k_Bacteria.p_Firmicutes.c_Clostridia.o_Clostridiales.f_Clostridiales_noname.g_Flavonifractor.s_Flavonifractor_plautii)	rs9513795	T	C	T	C	0.159167	0.0358491	8.99933e-06	-0.0118	0.0588	0.8407	TRUE	0.00822223	64.1345
Autoimmune hepatitis	Gut microbiota abundance (k_Bacteria.p_Firmicutes.c_Clostridia.o_Clostridiales.f_Clostridiales_noname.g_Flavonifractor.s_Flavonifractor_plautii)	rs9848037	G	A	G	A	0.149789	0.0333494	7.07278e-06	-0.0276	0.055	0.616401	TRUE	0.00865415	67.5329
Autoimmune hepatitis	Gut microbiota abundance (k_Bacteria.p_Firmicutes.c_Clostridia.o_Clostridiales.f_Clostridiales_noname.g_Pseudoflavonifractor.s_Pseudoflavonifractor_capillosus)	rs10236678	A	G	A	G	0.134283	0.0280654	1.71281e-06	0.0379	0.0576	0.5107	TRUE	0.00680306	52.9889
Autoimmune hepatitis	Gut microbiota abundance (k_Bacteria.p_Firmicutes.c_Clostridia.o_Clostridiales.f_Clostridiales_noname.g_Pseudoflavonifractor.s_Pseudoflavonifractor_capillosus)	rs11074766	T	C	T	C	0.130159	0.0284269	4.67789e-06	0.0779	0.0602	0.1955	TRUE	0.00624204	48.5917
Autoimmune hepatitis	Gut microbiota abundance (k_Bacteria.p_Firmicutes.c_Clostridia.o_Clostridiales.f_Clostridiales_noname.g_Pseudoflavonifractor.s_Pseudoflavonifractor_capillosus)	rs1182140	G	A	G	A	-0.140145	0.0309654	6.01492e-06	0.0474	0.0628	0.4504	TRUE	0.00623861	48.5648
Autoimmune hepatitis	Gut microbiota abundance (k_Bacteria.p_Firmicutes.c_Clostridia.o_Clostridiales.f_Clostridiales_noname.g_Pseudoflavonifractor.s_Pseudoflavonifractor_capillosus)	rs4352232	G	C	G	C	-0.128058	0.0266047	1.48399e-06	-0.0658	0.0529	0.2136	TRUE	0.00709297	55.2632
Autoimmune hepatitis	Gut microbiota abundance (k_Bacteria.p_Firmicutes.c_Clostridia.o_Clostridiales.f_Clostridiales_noname.g_Pseudoflavonifractor.s_Pseudoflavonifractor_capillosus)	rs4424244	C	T	C	T	0.121481	0.0253566	1.66027e-06	0.1157	0.0526	0.0276701	TRUE	0.00673526	52.4572
Autoimmune hepatitis	Gut microbiota abundance (k_Bacteria.p_Firmicutes.c_Clostridia.o_Clostridiales.f_Clostridiales_noname.g_Pseudoflavonifractor.s_Pseudoflavonifractor_capillosus)	rs6761789	G	T	G	T	0.2182	0.0489312	8.22205e-06	-0.1321	0.1001	0.1868	TRUE	0.00621292	48.3636
Autoimmune hepatitis	Gut microbiota abundance (k_Bacteria.p_Firmicutes.c_Clostridia.o_Clostridiales.f_Clostridiales_noname.g_Pseudoflavonifractor.s_Pseudoflavonifractor_capillosus)	rs6778836	A	T	A	T	-0.126056	0.0266972	2.33905e-06	0.0668	0.061	0.2739	TRUE	0.00636933	49.589
Autoimmune hepatitis	Gut microbiota abundance (k_Bacteria.p_Firmicutes.c_Clostridia.o_Clostridiales.f_Clostridiales_noname.g_Pseudoflavonifractor.s_Pseudoflavonifractor_capillosus)	rs74412941	C	A	C	A	-0.225163	0.0506251	8.6816e-06	-0.1227	0.1066	0.2498	TRUE	0.00596817	46.447
Autoimmune hepatitis	Gut microbiota abundance (k_Bacteria.p_Firmicutes.c_Clostridia.o_Clostridiales.f_Clostridiales_noname.g_Pseudoflavonifractor.s_Pseudoflavonifractor_capillosus)	rs75202637	G	A	G	A	0.263588	0.0579255	5.35279e-06	-0.1133	0.1023	0.2684	TRUE	0.00828862	64.6567
Autoimmune hepatitis	Gut microbiota abundance (k_Bacteria.p_Firmicutes.c_Clostridia.o_Clostridiales.f_Clostridiales_noname.g_Pseudoflavonifractor.s_Pseudoflavonifractor_capillosus)	rs7790846	G	A	G	A	-0.121291	0.0266576	5.36574e-06	-0.0492	0.0536	0.3584	TRUE	0.00589924	45.9073
Autoimmune hepatitis	Gut microbiota abundance (k_Bacteria.p_Firmicutes.c_Clostridia.o_Clostridiales.f_Clostridiales_noname.g_Pseudoflavonifractor.s_Pseudoflavonifractor_capillosus)	rs7990301	T	C	T	C	0.110327	0.0237438	3.37513e-06	-0.0439	0.0498	0.3783	TRUE	0.00605384	47.1177
Autoimmune hepatitis	Gut microbiota abundance (k_Bacteria.p_Firmicutes.c_Clostridia.o_Clostridiales.f_Eubacteriaceae.g_Eubacterium.s_Eubacterium_eligens)	rs10927575	C	G	C	G	0.120728	0.0267334	6.30246e-06	-0.0365	0.0673	0.5877	TRUE	0.00354289	27.5053
Autoimmune hepatitis	Gut microbiota abundance (k_Bacteria.p_Firmicutes.c_Clostridia.o_Clostridiales.f_Eubacteriaceae.g_Eubacterium.s_Eubacterium_eligens)	rs11678512	C	T	C	T	-0.101888	0.0212403	1.61116e-06	0.0014	0.0542	0.9793	TRUE	0.00355593	27.6068
Autoimmune hepatitis	Gut microbiota abundance (k_Bacteria.p_Firmicutes.c_Clostridia.o_Clostridiales.f_Eubacteriaceae.g_Eubacterium.s_Eubacterium_eligens)	rs11933020	C	T	C	T	0.103443	0.0203323	3.6256e-07	0.0137	0.0543	0.8004	TRUE	0.00397479	30.8717
Autoimmune hepatitis	Gut microbiota abundance (k_Bacteria.p_Firmicutes.c_Clostridia.o_Clostridiales.f_Eubacteriaceae.g_Eubacterium.s_Eubacterium_eligens)	rs12123157	T	G	T	G	-0.19937	0.0438513	5.45444e-06	-0.2017	0.1384	0.145	TRUE	0.00461091	35.8353
Autoimmune hepatitis	Gut microbiota abundance (k_Bacteria.p_Firmicutes.c_Clostridia.o_Clostridiales.f_Eubacteriaceae.g_Eubacterium.s_Eubacterium_eligens)	rs13060820	T	C	T	C	-0.165915	0.0361856	4.53754e-06	0.099	0.0789	0.2097	TRUE	0.00369703	28.7063
Autoimmune hepatitis	Gut microbiota abundance (k_Bacteria.p_Firmicutes.c_Clostridia.o_Clostridiales.f_Eubacteriaceae.g_Eubacterium.s_Eubacterium_eligens)	rs2184120	C	T	C	T	0.159484	0.0354557	6.85567e-06	-0.0834	0.1307	0.523701	TRUE	0.00332792	25.8307
Autoimmune hepatitis	Gut microbiota abundance (k_Bacteria.p_Firmicutes.c_Clostridia.o_Clostridiales.f_Eubacteriaceae.g_Eubacterium.s_Eubacterium_eligens)	rs2426807	C	T	C	T	-0.113657	0.0255081	8.36065e-06	-0.0519	0.0763	0.4965	TRUE	0.00317378	24.6306
Autoimmune hepatitis	Gut microbiota abundance (k_Bacteria.p_Firmicutes.c_Clostridia.o_Clostridiales.f_Eubacteriaceae.g_Eubacterium.s_Eubacterium_eligens)	rs396720	T	C	T	C	0.0884819	0.0197847	7.74034e-06	-0.0137	0.0539	0.7988	TRUE	0.00317153	24.6131
Autoimmune hepatitis	Gut microbiota abundance (k_Bacteria.p_Firmicutes.c_Clostridia.o_Clostridiales.f_Eubacteriaceae.g_Eubacterium.s_Eubacterium_eligens)	rs4268153	A	G	A	G	-0.132382	0.029659	8.06399e-06	-0.0714	0.1011	0.4799	TRUE	0.00336321	26.1056
Autoimmune hepatitis	Gut microbiota abundance (k_Bacteria.p_Firmicutes.c_Clostridia.o_Clostridiales.f_Eubacteriaceae.g_Eubacterium.s_Eubacterium_eligens)	rs4775557	C	T	C	T	-0.18014	0.0387317	3.30385e-06	-0.0113	0.1021	0.9119	TRUE	0.00370122	28.739
Autoimmune hepatitis	Gut microbiota abundance (k_Bacteria.p_Firmicutes.c_Clostridia.o_Clostridiales.f_Eubacteriaceae.g_Eubacterium.s_Eubacterium_eligens)	rs56105508	C	G	C	G	0.120423	0.0269748	8.03341e-06	-0.025	0.0816	0.759299	TRUE	0.0032256	25.034
Autoimmune hepatitis	Gut microbiota abundance (k_Bacteria.p_Firmicutes.c_Clostridia.o_Clostridiales.f_Eubacteriaceae.g_Eubacterium.s_Eubacterium_eligens)	rs6922056	G	T	G	T	0.112878	0.0222686	4.00064e-07	0.0475	0.0531	0.3711	TRUE	0.00400791	31.13
Autoimmune hepatitis	Gut microbiota abundance (k_Bacteria.p_Firmicutes.c_Clostridia.o_Clostridiales.f_Eubacteriaceae.g_Eubacterium.s_Eubacterium_eligens)	rs77362317	G	T	G	T	0.162865	0.0337338	1.37949e-06	-0.0517	0.1173	0.659699	TRUE	0.00360142	27.9613
Autoimmune hepatitis	Gut microbiota abundance (k_Bacteria.p_Firmicutes.c_Clostridia.o_Clostridiales.f_Eubacteriaceae.g_Eubacterium.s_Eubacterium_eligens)	rs79969063	C	A	C	A	-0.160806	0.0359854	7.87155e-06	0.1412	0.0938	0.1322	TRUE	0.00326776	25.3622
Autoimmune hepatitis	Gut microbiota abundance (k_Bacteria.p_Firmicutes.c_Clostridia.o_Clostridiales.f_Eubacteriaceae.g_Eubacterium.s_Eubacterium_hallii)	rs10014686	A	G	A	G	0.203012	0.0407635	6.35053e-07	0.0297	0.0856	0.7289	TRUE	0.00704662	54.8995
Autoimmune hepatitis	Gut microbiota abundance (k_Bacteria.p_Firmicutes.c_Clostridia.o_Clostridiales.f_Eubacteriaceae.g_Eubacterium.s_Eubacterium_hallii)	rs10848037	C	T	C	T	-0.159119	0.0352394	6.32033e-06	0.0418	0.0649	0.519501	TRUE	0.00564727	43.9354
Autoimmune hepatitis	Gut microbiota abundance (k_Bacteria.p_Firmicutes.c_Clostridia.o_Clostridiales.f_Eubacteriaceae.g_Eubacterium.s_Eubacterium_hallii)	rs1330325	A	T	A	T	0.108309	0.0241615	7.36936e-06	-0.0247	0.0491	0.6147	TRUE	0.00555029	43.1767
Autoimmune hepatitis	Gut microbiota abundance (k_Bacteria.p_Firmicutes.c_Clostridia.o_Clostridiales.f_Eubacteriaceae.g_Eubacterium.s_Eubacterium_hallii)	rs17749540	T	C	T	C	-0.180458	0.0357931	4.61456e-07	0.0505	0.0666	0.4486	TRUE	0.00825483	64.3909
Autoimmune hepatitis	Gut microbiota abundance (k_Bacteria.p_Firmicutes.c_Clostridia.o_Clostridiales.f_Eubacteriaceae.g_Eubacterium.s_Eubacterium_hallii)	rs1952183	G	A	G	A	-0.10882	0.023893	5.25122e-06	0.0755	0.0485	0.1195	TRUE	0.00592064	46.0749
Autoimmune hepatitis	Gut microbiota abundance (k_Bacteria.p_Firmicutes.c_Clostridia.o_Clostridiales.f_Eubacteriaceae.g_Eubacterium.s_Eubacterium_hallii)	rs2871118	A	G	A	G	0.115938	0.0258467	7.2706e-06	-0.0306	0.0581	0.5986	TRUE	0.00537286	41.7889
Autoimmune hepatitis	Gut microbiota abundance (k_Bacteria.p_Firmicutes.c_Clostridia.o_Clostridiales.f_Eubacteriaceae.g_Eubacterium.s_Eubacterium_hallii)	rs2901343	T	C	T	C	-0.111962	0.0235768	2.04607e-06	-0.0262	0.0476	0.582101	TRUE	0.00614674	47.8453
Autoimmune hepatitis	Gut microbiota abundance (k_Bacteria.p_Firmicutes.c_Clostridia.o_Clostridiales.f_Eubacteriaceae.g_Eubacterium.s_Eubacterium_hallii)	rs4692552	C	T	C	T	0.122241	0.0276396	9.74855e-06	-0.1047	0.058	0.0710706	TRUE	0.005801	45.1384
Autoimmune hepatitis	Gut microbiota abundance (k_Bacteria.p_Firmicutes.c_Clostridia.o_Clostridiales.f_Eubacteriaceae.g_Eubacterium.s_Eubacterium_hallii)	rs62468608	C	A	C	A	0.172603	0.0376243	4.48518e-06	0.0501	0.0875	0.5667	TRUE	0.00613217	47.7311
Autoimmune hepatitis	Gut microbiota abundance (k_Bacteria.p_Firmicutes.c_Clostridia.o_Clostridiales.f_Eubacteriaceae.g_Eubacterium.s_Eubacterium_hallii)	rs6487088	T	C	T	C	-0.144302	0.0309629	3.15457e-06	0.0442	0.0672	0.5104	TRUE	0.0061617	47.9624
Autoimmune hepatitis	Gut microbiota abundance (k_Bacteria.p_Firmicutes.c_Clostridia.o_Clostridiales.f_Eubacteriaceae.g_Eubacterium.s_Eubacterium_hallii)	rs73443336	G	A	G	A	-0.140422	0.029329	1.68616e-06	0.0159	0.0641	0.8041	TRUE	0.00675064	52.5779
Autoimmune hepatitis	Gut microbiota abundance (k_Bacteria.p_Firmicutes.c_Clostridia.o_Clostridiales.f_Eubacteriaceae.g_Eubacterium.s_Eubacterium_ramulus)	rs10848471	A	C	A	C	0.144177	0.0306873	2.62374e-06	-0.0181	0.0655	0.7826	TRUE	0.00677781	52.7909
Autoimmune hepatitis	Gut microbiota abundance (k_Bacteria.p_Firmicutes.c_Clostridia.o_Clostridiales.f_Eubacteriaceae.g_Eubacterium.s_Eubacterium_ramulus)	rs10961097	T	C	T	C	-0.149816	0.0337994	9.31472e-06	0.004	0.081	0.9606	TRUE	0.00558383	43.439
Autoimmune hepatitis	Gut microbiota abundance (k_Bacteria.p_Firmicutes.c_Clostridia.o_Clostridiales.f_Eubacteriaceae.g_Eubacterium.s_Eubacterium_ramulus)	rs113157937	T	C	T	C	0.213265	0.0456803	3.03194e-06	0.0524	0.0947	0.5802	TRUE	0.00716879	55.8582
Autoimmune hepatitis	Gut microbiota abundance (k_Bacteria.p_Firmicutes.c_Clostridia.o_Clostridiales.f_Eubacteriaceae.g_Eubacterium.s_Eubacterium_ramulus)	rs12474753	T	C	T	C	0.243283	0.0527119	3.92473e-06	-0.1095	0.1138	0.3363	TRUE	0.00698822	54.4413
Autoimmune hepatitis	Gut microbiota abundance (k_Bacteria.p_Firmicutes.c_Clostridia.o_Clostridiales.f_Eubacteriaceae.g_Eubacterium.s_Eubacterium_ramulus)	rs12935244	C	A	C	A	-0.124334	0.0241866	2.73867e-07	-0.001	0.049	0.9833	TRUE	0.00715504	55.7503
Autoimmune hepatitis	Gut microbiota abundance (k_Bacteria.p_Firmicutes.c_Clostridia.o_Clostridiales.f_Eubacteriaceae.g_Eubacterium.s_Eubacterium_ramulus)	rs2368038	T	A	T	A	0.13135	0.0293294	7.51934e-06	-0.0906	0.0553	0.1013	TRUE	0.00604918	47.0813
Autoimmune hepatitis	Gut microbiota abundance (k_Bacteria.p_Firmicutes.c_Clostridia.o_Clostridiales.f_Eubacteriaceae.g_Eubacterium.s_Eubacterium_ramulus)	rs6590368	T	C	T	C	0.12484	0.0277199	6.68098e-06	0.0631	0.0567	0.2657	TRUE	0.00576385	44.8477
Autoimmune hepatitis	Gut microbiota abundance (k_Bacteria.p_Firmicutes.c_Clostridia.o_Clostridiales.f_Eubacteriaceae.g_Eubacterium.s_Eubacterium_ramulus)	rs6731499	G	A	G	A	-0.114822	0.0256509	7.59329e-06	0.0231	0.0494	0.6404	TRUE	0.00573992	44.6603
Autoimmune hepatitis	Gut microbiota abundance (k_Bacteria.p_Firmicutes.c_Clostridia.o_Clostridiales.f_Eubacteriaceae.g_Eubacterium.s_Eubacterium_ramulus)	rs75578397	A	T	A	T	0.177351	0.0398192	8.43277e-06	0.0761	0.0933	0.4151	TRUE	0.00573605	44.6301
Autoimmune hepatitis	Gut microbiota abundance (k_Bacteria.p_Firmicutes.c_Clostridia.o_Clostridiales.f_Eubacteriaceae.g_Eubacterium.s_Eubacterium_ramulus)	rs9804152	C	T	C	T	-0.134336	0.0275221	1.05536e-06	0.0447	0.0568	0.432	TRUE	0.00691323	53.853
Autoimmune hepatitis	Gut microbiota abundance (k_Bacteria.p_Firmicutes.c_Clostridia.o_Clostridiales.f_Eubacteriaceae.g_Eubacterium.s_Eubacterium_rectale)	rs12807499	A	G	A	G	0.129032	0.0283876	5.48391e-06	-0.0099	0.0863	0.9088	TRUE	0.00295868	22.9563
Autoimmune hepatitis	Gut microbiota abundance (k_Bacteria.p_Firmicutes.c_Clostridia.o_Clostridiales.f_Eubacteriaceae.g_Eubacterium.s_Eubacterium_rectale)	rs1452438	G	A	G	A	-0.0811965	0.0179508	6.08892e-06	-0.0164	0.058	0.776699	TRUE	0.00267618	20.7585
Autoimmune hepatitis	Gut microbiota abundance (k_Bacteria.p_Firmicutes.c_Clostridia.o_Clostridiales.f_Eubacteriaceae.g_Eubacterium.s_Eubacterium_rectale)	rs1890115	T	G	T	G	0.11834	0.0258878	4.84831e-06	0.0279	0.0665	0.6748	TRUE	0.00274898	21.3247
Autoimmune hepatitis	Gut microbiota abundance (k_Bacteria.p_Firmicutes.c_Clostridia.o_Clostridiales.f_Eubacteriaceae.g_Eubacterium.s_Eubacterium_rectale)	rs1939678	G	A	G	A	0.0722317	0.0163446	9.90216e-06	-0.0424	0.0481	0.3771	TRUE	0.00260803	20.2285
Autoimmune hepatitis	Gut microbiota abundance (k_Bacteria.p_Firmicutes.c_Clostridia.o_Clostridiales.f_Eubacteriaceae.g_Eubacterium.s_Eubacterium_rectale)	rs2449527	A	G	A	G	0.0850013	0.0189826	7.54015e-06	-0.0425	0.0535	0.4265	TRUE	0.00269918	20.9374
Autoimmune hepatitis	Gut microbiota abundance (k_Bacteria.p_Firmicutes.c_Clostridia.o_Clostridiales.f_Eubacteriaceae.g_Eubacterium.s_Eubacterium_rectale)	rs36042240	C	G	C	G	0.125081	0.0279507	7.63941e-06	0.0406	0.1416	0.7743	TRUE	0.00284035	22.0355
Autoimmune hepatitis	Gut microbiota abundance (k_Bacteria.p_Firmicutes.c_Clostridia.o_Clostridiales.f_Eubacteriaceae.g_Eubacterium.s_Eubacterium_rectale)	rs4333970	A	G	A	G	0.0872277	0.018424	2.19644e-06	-0.0276	0.0551	0.616	TRUE	0.00296449	23.0015
Autoimmune hepatitis	Gut microbiota abundance (k_Bacteria.p_Firmicutes.c_Clostridia.o_Clostridiales.f_Eubacteriaceae.g_Eubacterium.s_Eubacterium_rectale)	rs6021385	C	G	C	G	-0.0816426	0.0180696	6.2362e-06	-0.0563	0.0541	0.2983	TRUE	0.00275783	21.3936
Autoimmune hepatitis	Gut microbiota abundance (k_Bacteria.p_Firmicutes.c_Clostridia.o_Clostridiales.f_Eubacteriaceae.g_Eubacterium.s_Eubacterium_rectale)	rs6695790	G	T	G	T	-0.080517	0.0165939	1.22093e-06	-0.0437	0.0485	0.3674	TRUE	0.00323492	25.1065
Autoimmune hepatitis	Gut microbiota abundance (k_Bacteria.p_Firmicutes.c_Clostridia.o_Clostridiales.f_Eubacteriaceae.g_Eubacterium.s_Eubacterium_rectale)	rs72645666	A	G	A	G	0.079789	0.0177283	6.77485e-06	-0.0666	0.1539	0.6652	TRUE	0.00267131	20.7206
Autoimmune hepatitis	Gut microbiota abundance (k_Bacteria.p_Firmicutes.c_Clostridia.o_Clostridiales.f_Eubacteriaceae.g_Eubacterium.s_Eubacterium_siraeum)	rs11002091	C	T	C	T	0.0879087	0.0195012	6.54862e-06	0.0348	0.0499	0.4855	TRUE	0.00363829	28.2486
Autoimmune hepatitis	Gut microbiota abundance (k_Bacteria.p_Firmicutes.c_Clostridia.o_Clostridiales.f_Eubacteriaceae.g_Eubacterium.s_Eubacterium_siraeum)	rs117632297	A	G	A	G	-0.172677	0.0388452	8.7789e-06	0.017	0.1121	0.8793	TRUE	0.00356913	27.7097
Autoimmune hepatitis	Gut microbiota abundance (k_Bacteria.p_Firmicutes.c_Clostridia.o_Clostridiales.f_Eubacteriaceae.g_Eubacterium.s_Eubacterium_siraeum)	rs13040204	G	A	G	A	0.117823	0.0255187	3.8909e-06	0.0467	0.0603	0.439	TRUE	0.00471591	36.6551
Autoimmune hepatitis	Gut microbiota abundance (k_Bacteria.p_Firmicutes.c_Clostridia.o_Clostridiales.f_Eubacteriaceae.g_Eubacterium.s_Eubacterium_siraeum)	rs1358421	A	G	A	G	0.0902218	0.0197074	4.6931e-06	0.0383	0.0551	0.4866	TRUE	0.00370955	28.804
Autoimmune hepatitis	Gut microbiota abundance (k_Bacteria.p_Firmicutes.c_Clostridia.o_Clostridiales.f_Eubacteriaceae.g_Eubacterium.s_Eubacterium_siraeum)	rs2660277	G	T	G	T	-0.0930074	0.0188939	8.53945e-07	0.058	0.0481	0.2286	TRUE	0.00428048	33.2562
Autoimmune hepatitis	Gut microbiota abundance (k_Bacteria.p_Firmicutes.c_Clostridia.o_Clostridiales.f_Eubacteriaceae.g_Eubacterium.s_Eubacterium_siraeum)	rs2717881	A	T	A	T	0.165026	0.0370288	8.32319e-06	0.2372	0.1025	0.0207401	TRUE	0.00369064	28.6565
Autoimmune hepatitis	Gut microbiota abundance (k_Bacteria.p_Firmicutes.c_Clostridia.o_Clostridiales.f_Eubacteriaceae.g_Eubacterium.s_Eubacterium_siraeum)	rs28706788	A	G	A	G	0.0829043	0.0185813	8.13149e-06	0.0203	0.048	0.671901	TRUE	0.00341455	26.5055
Autoimmune hepatitis	Gut microbiota abundance (k_Bacteria.p_Firmicutes.c_Clostridia.o_Clostridiales.f_Eubacteriaceae.g_Eubacterium.s_Eubacterium_siraeum)	rs2906787	C	T	C	T	0.172041	0.0385918	8.27389e-06	-0.0002	0.1021	0.9984	TRUE	0.00351923	27.3209
Autoimmune hepatitis	Gut microbiota abundance (k_Bacteria.p_Firmicutes.c_Clostridia.o_Clostridiales.f_Eubacteriaceae.g_Eubacterium.s_Eubacterium_siraeum)	rs35239958	C	T	C	T	0.0892958	0.0199528	7.62851e-06	0.0597	0.0566	0.2918	TRUE	0.00347055	26.9417
Autoimmune hepatitis	Gut microbiota abundance (k_Bacteria.p_Firmicutes.c_Clostridia.o_Clostridiales.f_Eubacteriaceae.g_Eubacterium.s_Eubacterium_siraeum)	rs544964	G	A	G	A	-0.0849199	0.0189097	7.09545e-06	0.0412	0.0478	0.3889	TRUE	0.00352767	27.3867
Autoimmune hepatitis	Gut microbiota abundance (k_Bacteria.p_Firmicutes.c_Clostridia.o_Clostridiales.f_Eubacteriaceae.g_Eubacterium.s_Eubacterium_siraeum)	rs66806908	G	C	G	C	0.136893	0.03086	9.16727e-06	-0.0125	0.0697	0.8572	TRUE	0.00367154	28.5077
Autoimmune hepatitis	Gut microbiota abundance (k_Bacteria.p_Firmicutes.c_Clostridia.o_Clostridiales.f_Eubacteriaceae.g_Eubacterium.s_Eubacterium_siraeum)	rs74413687	A	G	A	G	0.162183	0.0360487	6.82747e-06	0.0651	0.0986	0.508899	TRUE	0.00355188	27.5753
Autoimmune hepatitis	Gut microbiota abundance (k_Bacteria.p_Firmicutes.c_Clostridia.o_Clostridiales.f_Eubacteriaceae.g_Eubacterium.s_Eubacterium_siraeum)	rs8050653	G	A	G	A	-0.085848	0.0193864	9.49905e-06	0.0251	0.049	0.609399	TRUE	0.00362184	28.1204
Autoimmune hepatitis	Gut microbiota abundance (k_Bacteria.p_Firmicutes.c_Clostridia.o_Clostridiales.f_Eubacteriaceae.g_Eubacterium.s_Eubacterium_siraeum)	rs9805811	G	A	G	A	-0.0971784	0.0208476	3.14116e-06	0.0509	0.0522	0.3292	TRUE	0.00372108	28.8938
Autoimmune hepatitis	Gut microbiota abundance (k_Bacteria.p_Firmicutes.c_Clostridia.o_Clostridiales.f_Eubacteriaceae.g_Eubacterium.s_Eubacterium_ventriosum)	rs1011345	C	T	C	T	-0.23966	0.052948	6.00206e-06	0.0227	0.0755	0.7633	TRUE	0.00832263	64.9242
Autoimmune hepatitis	Gut microbiota abundance (k_Bacteria.p_Firmicutes.c_Clostridia.o_Clostridiales.f_Eubacteriaceae.g_Eubacterium.s_Eubacterium_ventriosum)	rs10502943	C	A	C	A	-0.267815	0.0511794	1.66905e-07	-0.1325	0.0795	0.0954091	TRUE	0.0113404	88.7355
Autoimmune hepatitis	Gut microbiota abundance (k_Bacteria.p_Firmicutes.c_Clostridia.o_Clostridiales.f_Eubacteriaceae.g_Eubacterium.s_Eubacterium_ventriosum)	rs12124525	T	C	T	C	-0.270616	0.0608933	8.82592e-06	-0.1447	0.1121	0.1966	TRUE	0.00860027	67.1088
Autoimmune hepatitis	Gut microbiota abundance (k_Bacteria.p_Firmicutes.c_Clostridia.o_Clostridiales.f_Eubacteriaceae.g_Eubacterium.s_Eubacterium_ventriosum)	rs3815679	T	C	T	C	0.213453	0.0476669	7.53408e-06	-0.0062	0.087	0.9428	TRUE	0.00777021	60.5811
Autoimmune hepatitis	Gut microbiota abundance (k_Bacteria.p_Firmicutes.c_Clostridia.o_Clostridiales.f_Eubacteriaceae.g_Eubacterium.s_Eubacterium_ventriosum)	rs73040331	C	T	C	T	0.264744	0.0550116	1.49039e-06	0.0814	0.0911	0.3719	TRUE	0.00981952	76.7171
Autoimmune hepatitis	Gut microbiota abundance (k_Bacteria.p_Firmicutes.c_Clostridia.o_Clostridiales.f_Eubacteriaceae.g_Eubacterium.s_Eubacterium_ventriosum)	rs79951774	T	G	T	G	-0.300379	0.0657398	4.89553e-06	-0.209	0.1351	0.1219	TRUE	0.00867837	67.7236
Autoimmune hepatitis	Gut microbiota abundance (k_Bacteria.p_Firmicutes.c_Clostridia.o_Clostridiales.f_Oscillospiraceae.g_Oscillibacter.s_Oscillibacter_unclassified)	rs10769221	A	G	A	G	0.140943	0.0272231	2.25071e-07	0.2095	0.1375	0.1276	TRUE	0.00405763	31.5177
Autoimmune hepatitis	Gut microbiota abundance (k_Bacteria.p_Firmicutes.c_Clostridia.o_Clostridiales.f_Oscillospiraceae.g_Oscillibacter.s_Oscillibacter_unclassified)	rs11087270	T	A	T	A	0.0886682	0.018516	1.67822e-06	-0.0052	0.0566	0.9265	TRUE	0.00308042	23.9037
Autoimmune hepatitis	Gut microbiota abundance (k_Bacteria.p_Firmicutes.c_Clostridia.o_Clostridiales.f_Oscillospiraceae.g_Oscillibacter.s_Oscillibacter_unclassified)	rs12446334	G	A	G	A	0.0930476	0.0200569	3.49792e-06	0.0687	0.0548	0.2095	TRUE	0.00345675	26.8342
Autoimmune hepatitis	Gut microbiota abundance (k_Bacteria.p_Firmicutes.c_Clostridia.o_Clostridiales.f_Oscillospiraceae.g_Oscillibacter.s_Oscillibacter_unclassified)	rs13119423	C	A	C	A	-0.110209	0.0239763	4.29507e-06	0.0793	0.0693	0.2523	TRUE	0.00292475	22.6922
Autoimmune hepatitis	Gut microbiota abundance (k_Bacteria.p_Firmicutes.c_Clostridia.o_Clostridiales.f_Oscillospiraceae.g_Oscillibacter.s_Oscillibacter_unclassified)	rs34865636	T	A	T	A	-0.0825242	0.0176704	3.00905e-06	0.0072	0.055	0.8963	TRUE	0.00292579	22.7003
Autoimmune hepatitis	Gut microbiota abundance (k_Bacteria.p_Firmicutes.c_Clostridia.o_Clostridiales.f_Oscillospiraceae.g_Oscillibacter.s_Oscillibacter_unclassified)	rs4495839	G	A	G	A	0.0923722	0.020591	7.25571e-06	0.0583	0.0592	0.3247	TRUE	0.00426396	33.1273
Autoimmune hepatitis	Gut microbiota abundance (k_Bacteria.p_Firmicutes.c_Clostridia.o_Clostridiales.f_Oscillospiraceae.g_Oscillibacter.s_Oscillibacter_unclassified)	rs55682375	A	G	A	G	-0.15804	0.0351935	7.10232e-06	0.0493	0.1448	0.733599	TRUE	0.00314092	24.3747
Autoimmune hepatitis	Gut microbiota abundance (k_Bacteria.p_Firmicutes.c_Clostridia.o_Clostridiales.f_Oscillospiraceae.g_Oscillibacter.s_Oscillibacter_unclassified)	rs56001939	C	T	C	T	-0.0790706	0.0170397	3.4776e-06	0.0009	0.0485	0.9851	TRUE	0.0028891	22.4148
Autoimmune hepatitis	Gut microbiota abundance (k_Bacteria.p_Firmicutes.c_Clostridia.o_Clostridiales.f_Oscillospiraceae.g_Oscillibacter.s_Oscillibacter_unclassified)	rs7255582	T	C	T	C	-0.0809638	0.0169151	1.69727e-06	-0.0448	0.0505	0.3754	TRUE	0.00317422	24.634
Autoimmune hepatitis	Gut microbiota abundance (k_Bacteria.p_Firmicutes.c_Clostridia.o_Clostridiales.f_Ruminococcaceae.g_Faecalibacterium.s_Faecalibacterium_prausnitzii)	rs10113323	G	A	G	A	0.0795663	0.0179591	9.40546e-06	-0.0301	0.0497	0.5443	TRUE	0.00263535	20.441
Autoimmune hepatitis	Gut microbiota abundance (k_Bacteria.p_Firmicutes.c_Clostridia.o_Clostridiales.f_Ruminococcaceae.g_Faecalibacterium.s_Faecalibacterium_prausnitzii)	rs12197028	G	A	G	A	0.14457	0.0321715	6.99874e-06	0.0956	0.1056	0.3651	TRUE	0.00328239	25.4762
Autoimmune hepatitis	Gut microbiota abundance (k_Bacteria.p_Firmicutes.c_Clostridia.o_Clostridiales.f_Ruminococcaceae.g_Faecalibacterium.s_Faecalibacterium_prausnitzii)	rs12415307	G	A	G	A	-0.086919	0.018389	2.28208e-06	-0.0751	0.1012	0.4581	TRUE	0.00310724	24.1126
Autoimmune hepatitis	Gut microbiota abundance (k_Bacteria.p_Firmicutes.c_Clostridia.o_Clostridiales.f_Ruminococcaceae.g_Faecalibacterium.s_Faecalibacterium_prausnitzii)	rs2107539	T	C	T	C	-0.0987778	0.0218485	6.15361e-06	-0.1004	0.0573	0.0798307	TRUE	0.00359366	27.9008
Autoimmune hepatitis	Gut microbiota abundance (k_Bacteria.p_Firmicutes.c_Clostridia.o_Clostridiales.f_Ruminococcaceae.g_Faecalibacterium.s_Faecalibacterium_prausnitzii)	rs36720	C	T	C	T	-0.0794064	0.0176958	7.21274e-06	0.0015	0.05	0.9766	TRUE	0.00267982	20.7868
Autoimmune hepatitis	Gut microbiota abundance (k_Bacteria.p_Firmicutes.c_Clostridia.o_Clostridiales.f_Ruminococcaceae.g_Faecalibacterium.s_Faecalibacterium_prausnitzii)	rs3785822	A	G	A	G	0.0994099	0.021117	2.50674e-06	-0.1115	0.0679	0.1005	TRUE	0.00289434	22.4556
Autoimmune hepatitis	Gut microbiota abundance (k_Bacteria.p_Firmicutes.c_Clostridia.o_Clostridiales.f_Ruminococcaceae.g_Faecalibacterium.s_Faecalibacterium_prausnitzii)	rs61798216	G	A	G	A	-0.129122	0.0264682	1.06957e-06	0.0194	0.0895	0.8284	TRUE	0.00335641	26.0526
Autoimmune hepatitis	Gut microbiota abundance (k_Bacteria.p_Firmicutes.c_Clostridia.o_Clostridiales.f_Ruminococcaceae.g_Faecalibacterium.s_Faecalibacterium_prausnitzii)	rs74949229	A	G	A	G	-0.139551	0.0283751	8.74078e-07	-0.0367	0.0905	0.6853	TRUE	0.00331586	25.7368
Autoimmune hepatitis	Gut microbiota abundance (k_Bacteria.p_Firmicutes.c_Clostridia.o_Clostridiales.f_Ruminococcaceae.g_Faecalibacterium.s_Faecalibacterium_prausnitzii)	rs840787	G	C	G	C	-0.0765503	0.0167178	4.67305e-06	-0.01	0.0487	0.8379	TRUE	0.002739	21.2471
Autoimmune hepatitis	Gut microbiota abundance (k_Bacteria.p_Firmicutes.c_Clostridia.o_Clostridiales.f_Ruminococcaceae.g_Ruminococcaceae_noname.s_Ruminococcaceae_bacterium_D16)	rs114446285	G	A	G	A	-0.200679	0.0433453	3.66058e-06	0.0788	0.0584	0.1772	TRUE	0.0134867	105.759
Autoimmune hepatitis	Gut microbiota abundance (k_Bacteria.p_Firmicutes.c_Clostridia.o_Clostridiales.f_Ruminococcaceae.g_Ruminococcaceae_noname.s_Ruminococcaceae_bacterium_D16)	rs11626630	T	C	T	C	0.240822	0.0530639	5.66957e-06	-0.0087	0.0632	0.891	TRUE	0.0151403	118.926
Autoimmune hepatitis	Gut microbiota abundance (k_Bacteria.p_Firmicutes.c_Clostridia.o_Clostridiales.f_Ruminococcaceae.g_Ruminococcaceae_noname.s_Ruminococcaceae_bacterium_D16)	rs12621499	G	A	G	A	0.174708	0.0391872	8.26133e-06	-0.0852	0.0513	0.0967899	TRUE	0.0130522	102.307
Autoimmune hepatitis	Gut microbiota abundance (k_Bacteria.p_Firmicutes.c_Clostridia.o_Clostridiales.f_Ruminococcaceae.g_Ruminococcaceae_noname.s_Ruminococcaceae_bacterium_D16)	rs3916427	C	T	C	T	-0.16395	0.0356699	4.30051e-06	-0.0584	0.0487	0.2303	TRUE	0.0133746	104.869
Autoimmune hepatitis	Gut microbiota abundance (k_Bacteria.p_Firmicutes.c_Clostridia.o_Clostridiales.f_Ruminococcaceae.g_Ruminococcaceae_noname.s_Ruminococcaceae_bacterium_D16)	rs4239490	C	T	C	T	0.234442	0.0505963	3.59402e-06	-0.0953	0.0652	0.1438	TRUE	0.0152705	119.964
Autoimmune hepatitis	Gut microbiota abundance (k_Bacteria.p_Firmicutes.c_Clostridia.o_Clostridiales.f_Ruminococcaceae.g_Ruminococcaceae_noname.s_Ruminococcaceae_bacterium_D16)	rs4416113	A	G	A	G	0.326474	0.069477	2.61409e-06	0.1294	0.0874	0.1388	TRUE	0.0143147	112.347
Autoimmune hepatitis	Gut microbiota abundance (k_Bacteria.p_Firmicutes.c_Clostridia.o_Clostridiales.f_Ruminococcaceae.g_Ruminococcaceae_noname.s_Ruminococcaceae_bacterium_D16)	rs570295	G	A	G	A	0.191415	0.0365822	1.67271e-07	0.0568	0.0504	0.2596	TRUE	0.0175219	137.967
Autoimmune hepatitis	Gut microbiota abundance (k_Bacteria.p_Firmicutes.c_Clostridia.o_Clostridiales.f_Ruminococcaceae.g_Ruminococcaceae_noname.s_Ruminococcaceae_bacterium_D16)	rs9414689	G	C	G	C	0.205329	0.0455314	6.49426e-06	0.0382	0.0544	0.483	TRUE	0.0181376	142.904
Autoimmune hepatitis	Gut microbiota abundance (k_Bacteria.p_Firmicutes.c_Clostridia.o_Clostridiales.f_Ruminococcaceae.g_Ruminococcaceae_noname.s_Ruminococcaceae_bacterium_D16)	rs9508731	T	A	T	A	-0.326536	0.0687295	2.02386e-06	0.1432	0.107	0.181	TRUE	0.0190462	150.202
Autoimmune hepatitis	Gut microbiota abundance (k_Bacteria.p_Firmicutes.c_Clostridia.o_Clostridiales.f_Ruminococcaceae.g_Ruminococcus.s_Ruminococcus_bromii)	rs10864073	C	T	C	T	-0.136479	0.0306823	8.66204e-06	-0.0228	0.0686	0.7399	TRUE	0.00380651	29.5596
Autoimmune hepatitis	Gut microbiota abundance (k_Bacteria.p_Firmicutes.c_Clostridia.o_Clostridiales.f_Ruminococcaceae.g_Ruminococcus.s_Ruminococcus_bromii)	rs12041621	A	G	A	G	-0.128203	0.026118	9.17234e-07	-0.0596	0.0587	0.3093	TRUE	0.00523369	40.7008
Autoimmune hepatitis	Gut microbiota abundance (k_Bacteria.p_Firmicutes.c_Clostridia.o_Clostridiales.f_Ruminococcaceae.g_Ruminococcus.s_Ruminococcus_bromii)	rs12131104	T	C	T	C	0.132729	0.0298653	8.81922e-06	0.0516	0.0777	0.5066	TRUE	0.00477851	37.144
Autoimmune hepatitis	Gut microbiota abundance (k_Bacteria.p_Firmicutes.c_Clostridia.o_Clostridiales.f_Ruminococcaceae.g_Ruminococcus.s_Ruminococcus_bromii)	rs1884673	T	C	T	C	-0.149704	0.0301141	6.65288e-07	0.0584	0.0705	0.4076	TRUE	0.00482914	37.5395
Autoimmune hepatitis	Gut microbiota abundance (k_Bacteria.p_Firmicutes.c_Clostridia.o_Clostridiales.f_Ruminococcaceae.g_Ruminococcus.s_Ruminococcus_bromii)	rs34762184	A	G	A	G	-0.128822	0.0285418	6.37793e-06	-0.0162	0.071	0.8199	TRUE	0.00403268	31.3231
Autoimmune hepatitis	Gut microbiota abundance (k_Bacteria.p_Firmicutes.c_Clostridia.o_Clostridiales.f_Ruminococcaceae.g_Ruminococcus.s_Ruminococcus_bromii)	rs4884323	G	T	G	T	-0.0923593	0.0200047	3.89538e-06	-0.0009	0.0489	0.9849	TRUE	0.00408788	31.7536
Autoimmune hepatitis	Gut microbiota abundance (k_Bacteria.p_Firmicutes.c_Clostridia.o_Clostridiales.f_Ruminococcaceae.g_Ruminococcus.s_Ruminococcus_bromii)	rs9865704	A	G	A	G	-0.145045	0.0300178	1.35195e-06	0.0824	0.0637	0.1958	TRUE	0.00467628	36.3457
Autoimmune hepatitis	Gut microbiota abundance (k_Bacteria.p_Firmicutes.c_Clostridia.o_Clostridiales.f_Ruminococcaceae.g_Ruminococcus.s_Ruminococcus_callidus)	rs12098699	G	A	G	A	-0.158097	0.0331076	1.7949e-06	0.0168	0.0589	0.7757	TRUE	0.00829871	64.736
Autoimmune hepatitis	Gut microbiota abundance (k_Bacteria.p_Firmicutes.c_Clostridia.o_Clostridiales.f_Ruminococcaceae.g_Ruminococcus.s_Ruminococcus_callidus)	rs1321631	G	A	G	A	-0.232995	0.0480959	1.27005e-06	0.074	0.072	0.3042	TRUE	0.00916847	71.5836
Autoimmune hepatitis	Gut microbiota abundance (k_Bacteria.p_Firmicutes.c_Clostridia.o_Clostridiales.f_Ruminococcaceae.g_Ruminococcus.s_Ruminococcus_callidus)	rs35200886	A	G	A	G	-0.168061	0.0363491	3.77294e-06	-0.0764	0.0675	0.2576	TRUE	0.00809147	63.1062
Autoimmune hepatitis	Gut microbiota abundance (k_Bacteria.p_Firmicutes.c_Clostridia.o_Clostridiales.f_Ruminococcaceae.g_Ruminococcus.s_Ruminococcus_callidus)	rs4268390	G	A	G	A	0.260285	0.0570981	5.15051e-06	0.1165	0.105	0.267	TRUE	0.00862967	67.3403
Autoimmune hepatitis	Gut microbiota abundance (k_Bacteria.p_Firmicutes.c_Clostridia.o_Clostridiales.f_Ruminococcaceae.g_Ruminococcus.s_Ruminococcus_callidus)	rs79207650	A	G	A	G	-0.266917	0.0588837	5.81661e-06	-0.0845	0.1429	0.554501	TRUE	0.00854864	66.7025
Autoimmune hepatitis	Gut microbiota abundance (k_Bacteria.p_Firmicutes.c_Clostridia.o_Clostridiales.f_Ruminococcaceae.g_Ruminococcus.s_Ruminococcus_lactaris)	rs1878735	A	C	A	C	-0.138437	0.0296275	2.97434e-06	0.0934	0.0635	0.1414	TRUE	0.00539965	41.9985
Autoimmune hepatitis	Gut microbiota abundance (k_Bacteria.p_Firmicutes.c_Clostridia.o_Clostridiales.f_Ruminococcaceae.g_Ruminococcus.s_Ruminococcus_lactaris)	rs4245954	T	C	T	C	0.143728	0.0301532	1.87366e-06	-0.0542	0.0725	0.4547	TRUE	0.00577571	44.9404
Autoimmune hepatitis	Gut microbiota abundance (k_Bacteria.p_Firmicutes.c_Clostridia.o_Clostridiales.f_Ruminococcaceae.g_Ruminococcus.s_Ruminococcus_lactaris)	rs495828	T	G	T	G	-0.12357	0.0273732	6.3536e-06	0.0014	0.0563	0.9807	TRUE	0.00505319	39.29
Autoimmune hepatitis	Gut microbiota abundance (k_Bacteria.p_Firmicutes.c_Clostridia.o_Clostridiales.f_Ruminococcaceae.g_Ruminococcus.s_Ruminococcus_lactaris)	rs7148318	A	G	A	G	-0.107625	0.0242863	9.35815e-06	0.0016	0.0506	0.9742	TRUE	0.00484254	37.6442
Autoimmune hepatitis	Gut microbiota abundance (k_Bacteria.p_Firmicutes.c_Clostridia.o_Clostridiales.f_Ruminococcaceae.g_Ruminococcus.s_Ruminococcus_lactaris)	rs72698095	G	C	G	C	-0.147336	0.0328679	7.37157e-06	0.03	0.065	0.6445	TRUE	0.00589671	45.8876
Autoimmune hepatitis	Gut microbiota abundance (k_Bacteria.p_Firmicutes.c_Clostridia.o_Clostridiales.f_Ruminococcaceae.g_Ruminococcus.s_Ruminococcus_lactaris)	rs7851638	G	A	G	A	0.203009	0.0421875	1.49386e-06	0.0806	0.0778	0.3004	TRUE	0.00624039	48.5788
Autoimmune hepatitis	Gut microbiota abundance (k_Bacteria.p_Firmicutes.c_Clostridia.o_Clostridiales.f_Ruminococcaceae.g_Subdoligranulum.s_Subdoligranulum_unclassified)	rs10836532	T	G	T	G	-0.0808891	0.0174398	3.51463e-06	0.0418	0.0521	0.4233	TRUE	0.00298113	23.131
Autoimmune hepatitis	Gut microbiota abundance (k_Bacteria.p_Firmicutes.c_Clostridia.o_Clostridiales.f_Ruminococcaceae.g_Subdoligranulum.s_Subdoligranulum_unclassified)	rs11726764	A	C	A	C	0.148769	0.0330195	6.62186e-06	0.0256	0.1289	0.8428	TRUE	0.00273675	21.2296
Autoimmune hepatitis	Gut microbiota abundance (k_Bacteria.p_Firmicutes.c_Clostridia.o_Clostridiales.f_Ruminococcaceae.g_Subdoligranulum.s_Subdoligranulum_unclassified)	rs123043	A	C	A	C	-0.0768331	0.0173477	9.46629e-06	-0.008	0.0496	0.8713	TRUE	0.00269098	20.8736
Autoimmune hepatitis	Gut microbiota abundance (k_Bacteria.p_Firmicutes.c_Clostridia.o_Clostridiales.f_Ruminococcaceae.g_Subdoligranulum.s_Subdoligranulum_unclassified)	rs12622085	G	A	G	A	0.0817846	0.0184818	9.63807e-06	-0.0171	0.0966	0.8594	TRUE	0.00282458	21.9129
Autoimmune hepatitis	Gut microbiota abundance (k_Bacteria.p_Firmicutes.c_Clostridia.o_Clostridiales.f_Ruminococcaceae.g_Subdoligranulum.s_Subdoligranulum_unclassified)	rs1850270	T	C	T	C	-0.0957917	0.0213093	6.9472e-06	-0.0783	0.0669	0.242	TRUE	0.00300885	23.3467
Autoimmune hepatitis	Gut microbiota abundance (k_Bacteria.p_Firmicutes.c_Clostridia.o_Clostridiales.f_Ruminococcaceae.g_Subdoligranulum.s_Subdoligranulum_unclassified)	rs2105601	C	T	C	T	0.158954	0.0350541	5.77285e-06	-0.0785	0.0848	0.3546	TRUE	0.00373388	28.9936
Autoimmune hepatitis	Gut microbiota abundance (k_Bacteria.p_Firmicutes.c_Clostridia.o_Clostridiales.f_Ruminococcaceae.g_Subdoligranulum.s_Subdoligranulum_unclassified)	rs2317917	G	T	G	T	0.08051	0.0172368	2.99985e-06	0.0054	0.0491	0.9126	TRUE	0.00301831	23.4203
Autoimmune hepatitis	Gut microbiota abundance (k_Bacteria.p_Firmicutes.c_Clostridia.o_Clostridiales.f_Ruminococcaceae.g_Subdoligranulum.s_Subdoligranulum_unclassified)	rs4721723	G	C	G	C	0.143047	0.030629	3.00767e-06	0.1367	0.071	0.05431	TRUE	0.00307781	23.8834
Autoimmune hepatitis	Gut microbiota abundance (k_Bacteria.p_Firmicutes.c_Clostridia.o_Clostridiales.f_Ruminococcaceae.g_Subdoligranulum.s_Subdoligranulum_unclassified)	rs4816989	G	A	G	A	-0.0789203	0.0171547	4.21483e-06	0.0144	0.0499	0.7739	TRUE	0.00277257	21.5082
Autoimmune hepatitis	Gut microbiota abundance (k_Bacteria.p_Firmicutes.c_Clostridia.o_Clostridiales.f_Ruminococcaceae.g_Subdoligranulum.s_Subdoligranulum_unclassified)	rs6830068	T	G	T	G	0.0894719	0.0199309	7.15221e-06	0.027	0.0549	0.6226	TRUE	0.00272336	21.1254
Autoimmune hepatitis	Gut microbiota abundance (k_Bacteria.p_Firmicutes.c_Clostridia.o_Clostridiales.f_Ruminococcaceae.g_Subdoligranulum.s_Subdoligranulum_unclassified)	rs7000832	A	C	A	C	0.0840306	0.0173243	1.23191e-06	0.0128	0.0491	0.7949	TRUE	0.00350366	27.1996
Autoimmune hepatitis	Gut microbiota abundance (k_Bacteria.p_Firmicutes.c_Clostridia.o_Clostridiales.f_Ruminococcaceae.g_Subdoligranulum.s_Subdoligranulum_unclassified)	rs7104786	T	C	T	C	0.0940162	0.0186676	4.74526e-07	0.0825	0.0495	0.0957701	TRUE	0.00433881	33.7113
Autoimmune hepatitis	Gut microbiota abundance (k_Bacteria.p_Firmicutes.c_Clostridia.o_Clostridiales.f_Ruminococcaceae.g_Subdoligranulum.s_Subdoligranulum_unclassified)	rs72829932	G	A	G	A	0.0997103	0.0208487	1.73061e-06	-0.0172	0.0652	0.7914	TRUE	0.00297528	23.0854
Autoimmune hepatitis	Gut microbiota abundance (k_Bacteria.p_Firmicutes.c_Clostridia.o_Clostridiales.f_Ruminococcaceae.g_Subdoligranulum.s_Subdoligranulum_unclassified)	rs73044678	A	G	A	G	-0.170185	0.0370502	4.36174e-06	-0.2398	0.1535	0.1182	TRUE	0.00303319	23.5362
Autoimmune hepatitis	Gut microbiota abundance (k_Bacteria.p_Firmicutes.c_Erysipelotrichia.o_Erysipelotrichales.f_Erysipelotrichaceae.g_Erysipelotrichaceae_noname.s_Eubacterium_biforme)	rs11044047	C	A	C	A	-0.33248	0.0715079	3.32652e-06	-0.0112	0.1201	0.926	TRUE	0.0110943	86.7883
Autoimmune hepatitis	Gut microbiota abundance (k_Bacteria.p_Firmicutes.c_Erysipelotrichia.o_Erysipelotrichales.f_Erysipelotrichaceae.g_Erysipelotrichaceae_noname.s_Eubacterium_biforme)	rs1978600	C	T	C	T	-0.32675	0.0734597	8.66682e-06	0.0406	0.0846	0.6316	TRUE	0.0123438	96.6853
Autoimmune hepatitis	Gut microbiota abundance (k_Bacteria.p_Firmicutes.c_Erysipelotrichia.o_Erysipelotrichales.f_Erysipelotrichaceae.g_Erysipelotrichaceae_noname.s_Eubacterium_biforme)	rs2293361	C	T	C	T	0.322296	0.0669307	1.46923e-06	0.0077	0.0927	0.9338	TRUE	0.0115186	90.1463
Autoimmune hepatitis	Gut microbiota abundance (k_Bacteria.p_Firmicutes.c_Erysipelotrichia.o_Erysipelotrichales.f_Erysipelotrichaceae.g_Erysipelotrichaceae_noname.s_Eubacterium_biforme)	rs56702013	A	G	A	G	0.143437	0.0310823	3.93532e-06	-0.0656	0.0492	0.1825	TRUE	0.010287	80.4078
Autoimmune hepatitis	Gut microbiota abundance (k_Bacteria.p_Firmicutes.c_Erysipelotrichia.o_Erysipelotrichales.f_Erysipelotrichaceae.g_Erysipelotrichaceae_noname.s_Eubacterium_biforme)	rs72891473	A	T	A	T	0.301887	0.0679083	8.76799e-06	-0.0131	0.0989	0.8943	TRUE	0.0102228	79.9002
Autoimmune hepatitis	Gut microbiota abundance (k_Bacteria.p_Firmicutes.c_Erysipelotrichia.o_Erysipelotrichales.f_Erysipelotrichaceae.g_Erysipelotrichaceae_noname.s_Eubacterium_biforme)	rs79529135	G	T	G	T	0.186537	0.0418162	8.16188e-06	0.0012	0.0597	0.9846	TRUE	0.0118055	92.4184
Autoimmune hepatitis	Gut microbiota abundance (k_Bacteria.p_Firmicutes.c_Erysipelotrichia.o_Erysipelotrichales.f_Erysipelotrichaceae.g_Erysipelotrichaceae_noname.s_Eubacterium_biforme)	rs9972236	T	C	T	C	0.204346	0.0435143	2.65222e-06	0.0445	0.0614	0.4692	TRUE	0.0109713	85.8156
Autoimmune hepatitis	Gut microbiota abundance (k_Bacteria.p_Firmicutes.c_Erysipelotrichia.o_Erysipelotrichales.f_Erysipelotrichaceae.g_Holdemania.s_Holdemania_filiformis)	rs113638576	T	C	T	C	-0.215824	0.0477445	6.17206e-06	0.0408	0.0665	0.539299	TRUE	0.0102596	80.1913
Autoimmune hepatitis	Gut microbiota abundance (k_Bacteria.p_Firmicutes.c_Erysipelotrichia.o_Erysipelotrichales.f_Erysipelotrichaceae.g_Holdemania.s_Holdemania_filiformis)	rs72661091	A	G	A	G	0.288519	0.0588297	9.37562e-07	-0.0141	0.11	0.898	TRUE	0.0104418	81.6302
Autoimmune hepatitis	Gut microbiota abundance (k_Bacteria.p_Firmicutes.c_Erysipelotrichia.o_Erysipelotrichales.f_Erysipelotrichaceae.g_Holdemania.s_Holdemania_filiformis)	rs77053869	G	A	G	A	-0.273887	0.0617996	9.34265e-06	0.034	0.103	0.7411	TRUE	0.00944391	73.7546
Autoimmune hepatitis	Gut microbiota abundance (k_Bacteria.p_Firmicutes.c_Erysipelotrichia.o_Erysipelotrichales.f_Erysipelotrichaceae.g_Holdemania.s_Holdemania_unclassified)	rs10123164	T	C	T	C	0.137606	0.0300273	4.59018e-06	0.0147	0.0512	0.7742	TRUE	0.00864574	67.4668
Autoimmune hepatitis	Gut microbiota abundance (k_Bacteria.p_Firmicutes.c_Erysipelotrichia.o_Erysipelotrichales.f_Erysipelotrichaceae.g_Holdemania.s_Holdemania_unclassified)	rs10247831	G	A	G	A	0.133172	0.0300588	9.40633e-06	0.0053	0.0477	0.9112	TRUE	0.00839681	65.5078
Autoimmune hepatitis	Gut microbiota abundance (k_Bacteria.p_Firmicutes.c_Erysipelotrichia.o_Erysipelotrichales.f_Erysipelotrichaceae.g_Holdemania.s_Holdemania_unclassified)	rs117158611	G	C	G	C	0.29794	0.0666812	7.8906e-06	-0.2493	0.1161	0.03179	TRUE	0.00854768	66.6949
Autoimmune hepatitis	Gut microbiota abundance (k_Bacteria.p_Firmicutes.c_Erysipelotrichia.o_Erysipelotrichales.f_Erysipelotrichaceae.g_Holdemania.s_Holdemania_unclassified)	rs28368536	C	G	C	G	-0.221532	0.0478625	3.68307e-06	0.0312	0.0852	0.7146	TRUE	0.00860775	67.1677
Autoimmune hepatitis	Gut microbiota abundance (k_Bacteria.p_Firmicutes.c_Erysipelotrichia.o_Erysipelotrichales.f_Erysipelotrichaceae.g_Holdemania.s_Holdemania_unclassified)	rs310007	C	T	C	T	0.216045	0.0485407	8.555e-06	0.0291	0.089	0.743901	TRUE	0.00842495	65.7291
Autoimmune hepatitis	Gut microbiota abundance (k_Bacteria.p_Firmicutes.c_Erysipelotrichia.o_Erysipelotrichales.f_Erysipelotrichaceae.g_Holdemania.s_Holdemania_unclassified)	rs4868427	T	A	T	A	0.156136	0.0322777	1.31644e-06	-0.0985	0.0523	0.0595402	TRUE	0.0097928	76.5063
Autoimmune hepatitis	Gut microbiota abundance (k_Bacteria.p_Firmicutes.c_Erysipelotrichia.o_Erysipelotrichales.f_Erysipelotrichaceae.g_Holdemania.s_Holdemania_unclassified)	rs4922067	C	G	C	G	0.165669	0.0355918	3.24467e-06	-0.0116	0.0634	0.8552	TRUE	0.00916938	71.5908
Autoimmune hepatitis	Gut microbiota abundance (k_Bacteria.p_Firmicutes.c_Erysipelotrichia.o_Erysipelotrichales.f_Erysipelotrichaceae.g_Holdemania.s_Holdemania_unclassified)	rs67887362	C	A	C	A	0.204196	0.046059	9.27748e-06	0.0698	0.073	0.3388	TRUE	0.00864219	67.4388
Autoimmune hepatitis	Gut microbiota abundance (k_Bacteria.p_Firmicutes.c_Erysipelotrichia.o_Erysipelotrichales.f_Erysipelotrichaceae.g_Holdemania.s_Holdemania_unclassified)	rs746810	C	T	C	T	0.14337	0.0321356	8.14198e-06	-0.056	0.0519	0.2811	TRUE	0.00831214	64.8417
Autoimmune hepatitis	Gut microbiota abundance (k_Bacteria.p_Firmicutes.c_Erysipelotrichia.o_Erysipelotrichales.f_Erysipelotrichaceae.g_Holdemania.s_Holdemania_unclassified)	rs78014650	C	T	C	T	0.169601	0.0379537	7.87245e-06	0.0278	0.0706	0.6934	TRUE	0.00815207	63.5828
Autoimmune hepatitis	Gut microbiota abundance (k_Bacteria.p_Firmicutes.c_Negativicutes.o_Selenomonadales.f_Acidaminococcaceae.g_Phascolarctobacterium.s_Phascolarctobacterium_succinatutens)	rs116643293	G	A	G	A	-0.329891	0.068787	1.61998e-06	-0.1106	0.1127	0.3264	TRUE	0.0109086	85.3196
Autoimmune hepatitis	Gut microbiota abundance (k_Bacteria.p_Firmicutes.c_Negativicutes.o_Selenomonadales.f_Acidaminococcaceae.g_Phascolarctobacterium.s_Phascolarctobacterium_succinatutens)	rs12592302	T	A	T	A	0.225138	0.0467972	1.50228e-06	-0.0209	0.066	0.751701	TRUE	0.0108771	85.0707
Autoimmune hepatitis	Gut microbiota abundance (k_Bacteria.p_Firmicutes.c_Negativicutes.o_Selenomonadales.f_Acidaminococcaceae.g_Phascolarctobacterium.s_Phascolarctobacterium_succinatutens)	rs1355585	C	T	C	T	-0.141485	0.0302699	2.9525e-06	-0.0078	0.0476	0.8694	TRUE	0.00984709	76.9347
Autoimmune hepatitis	Gut microbiota abundance (k_Bacteria.p_Firmicutes.c_Negativicutes.o_Selenomonadales.f_Acidaminococcaceae.g_Phascolarctobacterium.s_Phascolarctobacterium_succinatutens)	rs173961	A	G	A	G	-0.204526	0.0415104	8.34584e-07	-0.0371	0.0647	0.566899	TRUE	0.010901	85.2596
Autoimmune hepatitis	Gut microbiota abundance (k_Bacteria.p_Firmicutes.c_Negativicutes.o_Selenomonadales.f_Acidaminococcaceae.g_Phascolarctobacterium.s_Phascolarctobacterium_succinatutens)	rs2395296	G	A	G	A	0.143303	0.0321743	8.42966e-06	0.0594	0.0783	0.4486	TRUE	0.00837508	65.3368
Autoimmune hepatitis	Gut microbiota abundance (k_Bacteria.p_Firmicutes.c_Negativicutes.o_Selenomonadales.f_Acidaminococcaceae.g_Phascolarctobacterium.s_Phascolarctobacterium_succinatutens)	rs67541505	G	A	G	A	0.177406	0.0398749	8.62462e-06	-0.0067	0.0705	0.9244	TRUE	0.00888983	69.3886
Autoimmune hepatitis	Gut microbiota abundance (k_Bacteria.p_Firmicutes.c_Negativicutes.o_Selenomonadales.f_Acidaminococcaceae.g_Phascolarctobacterium.s_Phascolarctobacterium_succinatutens)	rs74338790	G	A	G	A	0.252493	0.0552387	4.85523e-06	-0.0073	0.1104	0.9474	TRUE	0.00985368	76.9867
Autoimmune hepatitis	Gut microbiota abundance (k_Bacteria.p_Firmicutes.c_Negativicutes.o_Selenomonadales.f_Acidaminococcaceae.g_Phascolarctobacterium.s_Phascolarctobacterium_succinatutens)	rs79825773	T	G	T	G	0.307706	0.0692042	8.73414e-06	0.045	0.0872	0.6062	TRUE	0.0112863	88.3074
Autoimmune hepatitis	Gut microbiota abundance (k_Bacteria.p_Firmicutes.c_Negativicutes.o_Selenomonadales.f_Acidaminococcaceae.g_Phascolarctobacterium.s_Phascolarctobacterium_succinatutens)	rs9389726	C	T	C	T	-0.149627	0.0335651	8.27942e-06	0.046	0.0497	0.3545	TRUE	0.00951601	74.3231
Autoimmune hepatitis	Gut microbiota abundance (k_Bacteria.p_Firmicutes.c_Negativicutes.o_Selenomonadales.f_Veillonellaceae.g_Dialister.s_Dialister_invisus)	rs2499076	A	G	A	G	-0.188268	0.0419687	7.26022e-06	0.0996	0.0807	0.217	TRUE	0.00708014	55.1626
Autoimmune hepatitis	Gut microbiota abundance (k_Bacteria.p_Firmicutes.c_Negativicutes.o_Selenomonadales.f_Veillonellaceae.g_Dialister.s_Dialister_invisus)	rs2965800	A	G	A	G	-0.139969	0.0284691	8.81008e-07	-0.0223	0.0533	0.6765	TRUE	0.00859072	67.0337
Autoimmune hepatitis	Gut microbiota abundance (k_Bacteria.p_Firmicutes.c_Negativicutes.o_Selenomonadales.f_Veillonellaceae.g_Dialister.s_Dialister_invisus)	rs4832418	A	G	A	G	-0.151171	0.0318897	2.13246e-06	-0.0408	0.0551	0.4593	TRUE	0.00810288	63.1959
Autoimmune hepatitis	Gut microbiota abundance (k_Bacteria.p_Firmicutes.c_Negativicutes.o_Selenomonadales.f_Veillonellaceae.g_Dialister.s_Dialister_invisus)	rs512089	C	A	C	A	0.137435	0.0302868	5.68526e-06	0.0663	0.0589	0.26	TRUE	0.00718204	55.9622
Autoimmune hepatitis	Gut microbiota abundance (k_Bacteria.p_Firmicutes.c_Negativicutes.o_Selenomonadales.f_Veillonellaceae.g_Dialister.s_Dialister_invisus)	rs55976608	T	C	T	C	-0.257391	0.0554762	3.48963e-06	0.0131	0.0865	0.88	TRUE	0.00738171	57.5295
Autoimmune hepatitis	Gut microbiota abundance (k_Bacteria.p_Firmicutes.c_Negativicutes.o_Selenomonadales.f_Veillonellaceae.g_Dialister.s_Dialister_invisus)	rs72748807	C	T	C	T	0.196247	0.0444046	9.89191e-06	0.039	0.0968	0.6872	TRUE	0.00691071	53.8333
Autoimmune hepatitis	Gut microbiota abundance (k_Bacteria.p_Firmicutes.c_Clostridia.o_Clostridiales.f_Lachnospiraceae.g_Blautia)	rs2120865	G	A	G	A	-0.135913	0.029633	4.5062e-06	-0.0559	0.0983	0.5695	TRUE	0.00328849	25.5237
Autoimmune hepatitis	Gut microbiota abundance (k_Bacteria.p_Firmicutes.c_Clostridia.o_Clostridiales.f_Lachnospiraceae.g_Blautia)	rs28762974	G	C	G	C	-0.0921632	0.0208274	9.64029e-06	-0.0256	0.0544	0.637801	TRUE	0.00323523	25.109
Autoimmune hepatitis	Gut microbiota abundance (k_Bacteria.p_Firmicutes.c_Clostridia.o_Clostridiales.f_Lachnospiraceae.g_Blautia)	rs4445887	T	C	T	C	0.0850847	0.0182563	3.15341e-06	0.0923	0.05	0.0649501	TRUE	0.00352108	27.3353
Autoimmune hepatitis	Gut microbiota abundance (k_Bacteria.p_Firmicutes.c_Clostridia.o_Clostridiales.f_Lachnospiraceae.g_Blautia)	rs62475831	G	A	G	A	-0.0971939	0.021087	4.04231e-06	0.0081	0.0578	0.8882	TRUE	0.00336324	26.1059
Autoimmune hepatitis	Gut microbiota abundance (k_Bacteria.p_Firmicutes.c_Clostridia.o_Clostridiales.f_Lachnospiraceae.g_Blautia)	rs62551178	C	T	C	T	0.102848	0.0231497	8.8826e-06	-0.027	0.067	0.6868	TRUE	0.00305675	23.7195
Autoimmune hepatitis	Gut microbiota abundance (k_Bacteria.p_Firmicutes.c_Clostridia.o_Clostridiales.f_Lachnospiraceae.g_Blautia)	rs6783841	A	C	A	C	-0.0824391	0.0179128	4.17955e-06	0.0901	0.0506	0.0747291	TRUE	0.00329552	25.5785
Autoimmune hepatitis	Gut microbiota abundance (k_Bacteria.p_Firmicutes.c_Clostridia.o_Clostridiales.f_Lachnospiraceae.g_Blautia)	rs6809294	C	G	C	G	0.102041	0.0218971	3.16162e-06	-0.0151	0.0635	0.8115	TRUE	0.00361787	28.0895
Autoimmune hepatitis	Gut microbiota abundance (k_Bacteria.p_Firmicutes.c_Clostridia.o_Clostridiales.f_Lachnospiraceae.g_Blautia)	rs6990479	A	G	A	G	-0.0783752	0.0175819	8.28343e-06	0.0007	0.0498	0.9886	TRUE	0.00286482	22.226
Autoimmune hepatitis	Gut microbiota abundance (k_Bacteria.p_Firmicutes.c_Clostridia.o_Clostridiales.f_Lachnospiraceae.g_Blautia)	rs74083978	C	G	C	G	0.165522	0.036826	6.96659e-06	-0.1095	0.1184	0.3548	TRUE	0.00300447	23.3126
Autoimmune hepatitis	Gut microbiota abundance (k_Bacteria.p_Firmicutes.c_Clostridia.o_Clostridiales.f_Lachnospiraceae.g_Blautia)	rs7591885	A	G	A	G	0.0863719	0.0176153	9.42758e-07	0.0105	0.0477	0.8266	TRUE	0.00373001	28.9634
Autoimmune hepatitis	Gut microbiota abundance (k_Bacteria.p_Firmicutes.c_Clostridia.o_Clostridiales.f_Lachnospiraceae.g_Blautia)	rs77623116	G	T	G	T	-0.104324	0.023517	9.15925e-06	0.0273	0.0577	0.635801	TRUE	0.00301758	23.4146
Autoimmune hepatitis	Gut microbiota abundance (k_Bacteria.p_Firmicutes.c_Clostridia.o_Clostridiales.f_Lachnospiraceae.g_Blautia)	rs9459138	T	C	T	C	0.0809908	0.0183201	9.83083e-06	0.0513	0.0496	0.3012	TRUE	0.00291168	22.5905
Autoimmune hepatitis	Gut microbiota abundance (k_Bacteria.p_Firmicutes.c_Clostridia.o_Clostridiales.f_Lachnospiraceae.g_Butyrivibrio)	rs111544141	T	A	T	A	0.423935	0.0874095	1.23472e-06	0.1094	0.0979	0.2641	TRUE	0.0171446	134.944
Autoimmune hepatitis	Gut microbiota abundance (k_Bacteria.p_Firmicutes.c_Clostridia.o_Clostridiales.f_Lachnospiraceae.g_Butyrivibrio)	rs13055049	C	T	C	T	0.257556	0.0506641	3.70348e-07	-0.0106	0.0693	0.8781	TRUE	0.0185886	146.525
Autoimmune hepatitis	Gut microbiota abundance (k_Bacteria.p_Firmicutes.c_Clostridia.o_Clostridiales.f_Lachnospiraceae.g_Butyrivibrio)	rs1389373	T	G	T	G	0.389432	0.0866371	6.95745e-06	-0.0915	0.1288	0.4776	TRUE	0.015094	118.556
Autoimmune hepatitis	Gut microbiota abundance (k_Bacteria.p_Firmicutes.c_Clostridia.o_Clostridiales.f_Lachnospiraceae.g_Butyrivibrio)	rs1652670	G	A	G	A	0.185952	0.0414666	7.3124e-06	0.0934	0.0517	0.0707799	TRUE	0.0139645	109.559
Autoimmune hepatitis	Gut microbiota abundance (k_Bacteria.p_Firmicutes.c_Clostridia.o_Clostridiales.f_Lachnospiraceae.g_Butyrivibrio)	rs17692191	A	G	A	G	-0.226361	0.0499856	5.93964e-06	0.0346	0.0713	0.6273	TRUE	0.014679	115.248
Autoimmune hepatitis	Gut microbiota abundance (k_Bacteria.p_Firmicutes.c_Clostridia.o_Clostridiales.f_Lachnospiraceae.g_Butyrivibrio)	rs17709673	T	C	T	C	-0.192549	0.0414122	3.32614e-06	-0.0043	0.0519	0.934	TRUE	0.0164527	129.407
Autoimmune hepatitis	Gut microbiota abundance (k_Bacteria.p_Firmicutes.c_Clostridia.o_Clostridiales.f_Lachnospiraceae.g_Butyrivibrio)	rs3807927	T	A	T	A	0.299894	0.0643504	3.15697e-06	-0.0119	0.0747	0.8729	TRUE	0.0149845	117.684
Autoimmune hepatitis	Gut microbiota abundance (k_Bacteria.p_Firmicutes.c_Clostridia.o_Clostridiales.f_Lachnospiraceae.g_Butyrivibrio)	rs4904659	A	C	A	C	-0.195869	0.0399736	9.58539e-07	0.0321	0.0517	0.535601	TRUE	0.0176362	138.883
Autoimmune hepatitis	Gut microbiota abundance (k_Bacteria.p_Firmicutes.c_Clostridia.o_Clostridiales.f_Lachnospiraceae.g_Butyrivibrio)	rs4974008	C	T	C	T	-0.171168	0.03874	9.94375e-06	0.0269	0.0498	0.5888	TRUE	0.0135997	106.658
Autoimmune hepatitis	Gut microbiota abundance (k_Bacteria.p_Firmicutes.c_Clostridia.o_Clostridiales.f_Lachnospiraceae.g_Butyrivibrio)	rs9459627	T	C	T	C	-0.201594	0.0418683	1.47238e-06	-0.0715	0.0497	0.1507	TRUE	0.0170594	134.262
Autoimmune hepatitis	Gut microbiota abundance (k_Bacteria.p_Firmicutes.c_Clostridia.o_Clostridiales.f_Lachnospiraceae.g_Coprococcus)	rs10234541	T	C	T	C	0.119186	0.0266965	8.02565e-06	-0.0223	0.0729	0.759899	TRUE	0.00336619	26.1288
Autoimmune hepatitis	Gut microbiota abundance (k_Bacteria.p_Firmicutes.c_Clostridia.o_Clostridiales.f_Lachnospiraceae.g_Coprococcus)	rs10460443	A	G	A	G	0.117109	0.024666	2.05627e-06	0.2003	0.0621	0.00126	TRUE	0.00454232	35.2998
Autoimmune hepatitis	Gut microbiota abundance (k_Bacteria.p_Firmicutes.c_Clostridia.o_Clostridiales.f_Lachnospiraceae.g_Coprococcus)	rs117817822	G	A	G	A	-0.14128	0.0319375	9.70465e-06	0.0302	0.0833	0.7168	TRUE	0.00308578	23.9454
Autoimmune hepatitis	Gut microbiota abundance (k_Bacteria.p_Firmicutes.c_Clostridia.o_Clostridiales.f_Lachnospiraceae.g_Coprococcus)	rs12577679	C	T	C	T	0.0926298	0.0205514	6.56825e-06	-0.0683	0.0598	0.2533	TRUE	0.00321022	24.9143
Autoimmune hepatitis	Gut microbiota abundance (k_Bacteria.p_Firmicutes.c_Clostridia.o_Clostridiales.f_Lachnospiraceae.g_Coprococcus)	rs17276797	T	A	T	A	-0.0993935	0.0212968	3.05541e-06	0.0122	0.059	0.8357	TRUE	0.0035243	27.3604
Autoimmune hepatitis	Gut microbiota abundance (k_Bacteria.p_Firmicutes.c_Clostridia.o_Clostridiales.f_Lachnospiraceae.g_Coprococcus)	rs17639938	C	G	C	G	-0.104084	0.021161	8.71385e-07	-0.0166	0.0572	0.7718	TRUE	0.00409891	31.8397
Autoimmune hepatitis	Gut microbiota abundance (k_Bacteria.p_Firmicutes.c_Clostridia.o_Clostridiales.f_Lachnospiraceae.g_Coprococcus)	rs1844921	C	T	C	T	0.0850511	0.0180266	2.38062e-06	-0.0481	0.0482	0.3185	TRUE	0.00359774	27.9326
Autoimmune hepatitis	Gut microbiota abundance (k_Bacteria.p_Firmicutes.c_Clostridia.o_Clostridiales.f_Lachnospiraceae.g_Coprococcus)	rs386190	G	A	G	A	0.085617	0.0192843	9.007e-06	-0.0565	0.0518	0.2755	TRUE	0.00328778	25.5182
Autoimmune hepatitis	Gut microbiota abundance (k_Bacteria.p_Firmicutes.c_Clostridia.o_Clostridiales.f_Lachnospiraceae.g_Coprococcus)	rs4861985	T	A	T	A	-0.129376	0.0292805	9.93802e-06	-0.0518	0.1021	0.611799	TRUE	0.0031434	24.394
Autoimmune hepatitis	Gut microbiota abundance (k_Bacteria.p_Firmicutes.c_Clostridia.o_Clostridiales.f_Lachnospiraceae.g_Coprococcus)	rs6772892	G	T	G	T	-0.0877806	0.0188284	3.12932e-06	0.0164	0.0491	0.7392	TRUE	0.00370398	28.7605
Autoimmune hepatitis	Gut microbiota abundance (k_Bacteria.p_Firmicutes.c_Clostridia.o_Clostridiales.f_Lachnospiraceae.g_Coprococcus)	rs7964677	G	A	G	A	-0.162048	0.0366847	9.99378e-06	0.3159	0.1586	0.0464098	TRUE	0.00306562	23.7885
Autoimmune hepatitis	Gut microbiota abundance (k_Bacteria.p_Firmicutes.c_Clostridia.o_Clostridiales.f_Lachnospiraceae.g_Dorea)	rs12541342	G	A	G	A	0.093164	0.0207363	7.02927e-06	0.0029	0.0572	0.9593	TRUE	0.00299054	23.2042
Autoimmune hepatitis	Gut microbiota abundance (k_Bacteria.p_Firmicutes.c_Clostridia.o_Clostridiales.f_Lachnospiraceae.g_Dorea)	rs13132953	T	G	T	G	0.07791	0.0172293	6.12745e-06	-0.1347	0.0757	0.0750896	TRUE	0.00302034	23.4361
Autoimmune hepatitis	Gut microbiota abundance (k_Bacteria.p_Firmicutes.c_Clostridia.o_Clostridiales.f_Lachnospiraceae.g_Dorea)	rs1562194	G	T	G	T	-0.0906017	0.0189569	1.75861e-06	-0.0478	0.0504	0.343	TRUE	0.00333587	25.8927
Autoimmune hepatitis	Gut microbiota abundance (k_Bacteria.p_Firmicutes.c_Clostridia.o_Clostridiales.f_Lachnospiraceae.g_Dorea)	rs404634	C	T	C	T	-0.104495	0.0196008	9.75911e-08	0.0205	0.0589	0.7274	TRUE	0.00411008	31.9268
Autoimmune hepatitis	Gut microbiota abundance (k_Bacteria.p_Firmicutes.c_Clostridia.o_Clostridiales.f_Lachnospiraceae.g_Dorea)	rs56398621	T	C	T	C	0.102895	0.023198	9.18608e-06	-0.047	0.0616	0.4452	TRUE	0.00272945	21.1728
Autoimmune hepatitis	Gut microbiota abundance (k_Bacteria.p_Firmicutes.c_Clostridia.o_Clostridiales.f_Lachnospiraceae.g_Dorea)	rs6709529	G	C	G	C	-0.115888	0.0254404	5.23203e-06	-0.1273	0.0713	0.0740901	TRUE	0.00319415	24.7892
Autoimmune hepatitis	Gut microbiota abundance (k_Bacteria.p_Firmicutes.c_Clostridia.o_Clostridiales.f_Lachnospiraceae.g_Dorea)	rs74448283	T	C	T	C	-0.13565	0.0294121	3.98713e-06	-0.037	0.084	0.6595	TRUE	0.00300055	23.2821
Autoimmune hepatitis	Gut microbiota abundance (k_Bacteria.p_Firmicutes.c_Clostridia.o_Clostridiales.f_Lachnospiraceae.g_Dorea)	rs9560166	A	G	A	G	-0.079699	0.017251	3.83796e-06	-0.0271	0.0774	0.7258	TRUE	0.0030497	23.6646
Autoimmune hepatitis	Gut microbiota abundance (k_Bacteria.p_Firmicutes.c_Clostridia.o_Clostridiales.f_Lachnospiraceae.g_Lachnospiraceae_noname)	rs11208867	A	T	A	T	0.0850258	0.0186832	5.34146e-06	-0.0092	0.1005	0.9267	TRUE	0.00277242	21.5071
Autoimmune hepatitis	Gut microbiota abundance (k_Bacteria.p_Firmicutes.c_Clostridia.o_Clostridiales.f_Lachnospiraceae.g_Lachnospiraceae_noname)	rs1814009	A	G	A	G	-0.0878675	0.0187736	2.86339e-06	0.0138	0.0586	0.814	TRUE	0.00298008	23.1228
Autoimmune hepatitis	Gut microbiota abundance (k_Bacteria.p_Firmicutes.c_Clostridia.o_Clostridiales.f_Lachnospiraceae.g_Lachnospiraceae_noname)	rs2119879	C	T	C	T	-0.0786974	0.0175895	7.67344e-06	0.0527	0.0497	0.2885	TRUE	0.00271487	21.0594
Autoimmune hepatitis	Gut microbiota abundance (k_Bacteria.p_Firmicutes.c_Clostridia.o_Clostridiales.f_Lachnospiraceae.g_Lachnospiraceae_noname)	rs2341789	C	T	C	T	-0.132618	0.0249506	1.06532e-07	-0.0933	0.0736	0.2049	TRUE	0.00375887	29.1884
Autoimmune hepatitis	Gut microbiota abundance (k_Bacteria.p_Firmicutes.c_Clostridia.o_Clostridiales.f_Lachnospiraceae.g_Lachnospiraceae_noname)	rs61571947	G	A	G	A	-0.101888	0.0227273	7.35733e-06	-0.0296	0.0553	0.5921	TRUE	0.00317479	24.6384
Autoimmune hepatitis	Gut microbiota abundance (k_Bacteria.p_Firmicutes.c_Clostridia.o_Clostridiales.f_Lachnospiraceae.g_Lachnospiraceae_noname)	rs6575490	A	G	A	G	0.0862678	0.0191187	6.41564e-06	0.0408	0.0644	0.525801	TRUE	0.00277312	21.5125
Autoimmune hepatitis	Gut microbiota abundance (k_Bacteria.p_Firmicutes.c_Clostridia.o_Clostridiales.f_Lachnospiraceae.g_Lachnospiraceae_noname)	rs77194050	G	A	G	A	-0.169598	0.0348422	1.12956e-06	-0.1404	0.121	0.2459	TRUE	0.00331025	25.6931
Autoimmune hepatitis	Gut microbiota abundance (k_Bacteria.p_Firmicutes.c_Clostridia.o_Clostridiales.f_Lachnospiraceae.g_Roseburia)	rs11748902	G	C	G	C	0.166533	0.0370843	7.10052e-06	0.1287	0.0905	0.1551	TRUE	0.00271061	21.0263
Autoimmune hepatitis	Gut microbiota abundance (k_Bacteria.p_Firmicutes.c_Clostridia.o_Clostridiales.f_Lachnospiraceae.g_Roseburia)	rs11789010	C	T	C	T	-0.0991024	0.0190993	2.11665e-07	-0.1244	0.057	0.0290703	TRUE	0.00359463	27.9084
Autoimmune hepatitis	Gut microbiota abundance (k_Bacteria.p_Firmicutes.c_Clostridia.o_Clostridiales.f_Lachnospiraceae.g_Roseburia)	rs1258842	T	A	T	A	-0.0766574	0.0167781	4.90287e-06	-0.0175	0.0495	0.723601	TRUE	0.00275729	21.3894
Autoimmune hepatitis	Gut microbiota abundance (k_Bacteria.p_Firmicutes.c_Clostridia.o_Clostridiales.f_Lachnospiraceae.g_Roseburia)	rs12653554	A	T	A	T	0.141552	0.031837	8.74239e-06	-0.1059	0.0738	0.151	TRUE	0.00266472	20.6694
Autoimmune hepatitis	Gut microbiota abundance (k_Bacteria.p_Firmicutes.c_Clostridia.o_Clostridiales.f_Lachnospiraceae.g_Roseburia)	rs13019272	A	G	A	G	0.0744021	0.0161086	3.86002e-06	0.046	0.0476	0.3338	TRUE	0.00276508	21.4499
Autoimmune hepatitis	Gut microbiota abundance (k_Bacteria.p_Firmicutes.c_Clostridia.o_Clostridiales.f_Lachnospiraceae.g_Roseburia)	rs2210174	T	C	T	C	-0.0783426	0.0170577	4.37351e-06	0.0028	0.0481	0.9529	TRUE	0.00286668	22.2404
Autoimmune hepatitis	Gut microbiota abundance (k_Bacteria.p_Firmicutes.c_Clostridia.o_Clostridiales.f_Lachnospiraceae.g_Roseburia)	rs57070158	C	A	C	A	-0.112351	0.0249714	6.82197e-06	-0.0214	0.069	0.756901	TRUE	0.0026812	20.7975
Autoimmune hepatitis	Gut microbiota abundance (k_Bacteria.p_Firmicutes.c_Clostridia.o_Clostridiales.f_Lachnospiraceae.g_Roseburia)	rs61217796	G	A	G	A	-0.114005	0.0253115	6.66623e-06	0.1153	0.089	0.1951	TRUE	0.00273414	21.2093
Autoimmune hepatitis	Gut microbiota abundance (k_Bacteria.p_Firmicutes.c_Clostridia.o_Clostridiales.f_Lachnospiraceae.g_Roseburia)	rs66973779	A	G	A	G	0.083771	0.0184652	5.71426e-06	-0.0368	0.05	0.4617	TRUE	0.00301943	23.4291
Autoimmune hepatitis	Gut microbiota abundance (k_Bacteria.p_Firmicutes.c_Clostridia.o_Clostridiales.f_Lachnospiraceae.g_Roseburia)	rs72963797	A	G	A	G	-0.11612	0.0257345	6.41446e-06	0.1826	0.0715	0.0106999	TRUE	0.00273431	21.2106
Autoimmune hepatitis	Gut microbiota abundance (k_Bacteria.p_Firmicutes.c_Clostridia.o_Clostridiales.f_Lachnospiraceae.g_Roseburia)	rs73106151	G	A	G	A	-0.152218	0.0335422	5.67584e-06	-0.1462	0.0848	0.0848907	TRUE	0.0026659	20.6785
Autoimmune hepatitis	Gut microbiota abundance (k_Bacteria.p_Firmicutes.c_Clostridia.o_Clostridiales.f_Lachnospiraceae.g_Roseburia)	rs7404803	C	T	C	T	-0.128686	0.0258429	6.37294e-07	0.0237	0.0642	0.7125	TRUE	0.00326548	25.3445
Autoimmune hepatitis	Gut microbiota abundance (k_Bacteria.p_Firmicutes.c_Clostridia.o_Clostridiales.f_Lachnospiraceae.g_Roseburia)	rs7819696	T	C	T	C	0.109169	0.0222639	9.41911e-07	-0.0188	0.061	0.7582	TRUE	0.00329805	25.5982
Autoimmune hepatitis	Gut microbiota abundance (k_Bacteria.p_Firmicutes.c_Clostridia.o_Clostridiales.f_Lachnospiraceae.g_Roseburia)	rs7985034	C	T	C	T	-0.0954725	0.0198699	1.5485e-06	0.1852	0.0579	0.00139499	TRUE	0.00331698	25.7455
Autoimmune hepatitis	Gut microbiota abundance (k_Bacteria.p_Firmicutes.c_Clostridia.o_Clostridiales.f_Oscillospiraceae.g_Oscillibacter)	rs10769221	A	G	A	G	0.141916	0.0272287	1.86788e-07	0.2095	0.1375	0.1276	TRUE	0.00411385	31.9562
Autoimmune hepatitis	Gut microbiota abundance (k_Bacteria.p_Firmicutes.c_Clostridia.o_Clostridiales.f_Oscillospiraceae.g_Oscillibacter)	rs11087270	T	A	T	A	0.0873411	0.0185197	2.40392e-06	-0.0052	0.0566	0.9265	TRUE	0.0029889	23.1914
Autoimmune hepatitis	Gut microbiota abundance (k_Bacteria.p_Firmicutes.c_Clostridia.o_Clostridiales.f_Oscillospiraceae.g_Oscillibacter)	rs12446334	G	A	G	A	0.0936755	0.020061	3.01877e-06	0.0687	0.0548	0.2095	TRUE	0.00350356	27.1988
Autoimmune hepatitis	Gut microbiota abundance (k_Bacteria.p_Firmicutes.c_Clostridia.o_Clostridiales.f_Oscillospiraceae.g_Oscillibacter)	rs13119423	C	A	C	A	-0.11031	0.0239812	4.22766e-06	0.0793	0.0693	0.2523	TRUE	0.00293011	22.7339
Autoimmune hepatitis	Gut microbiota abundance (k_Bacteria.p_Firmicutes.c_Clostridia.o_Clostridiales.f_Oscillospiraceae.g_Oscillibacter)	rs34865636	T	A	T	A	-0.0829059	0.017674	2.72076e-06	0.0072	0.055	0.8963	TRUE	0.00295291	22.9114
Autoimmune hepatitis	Gut microbiota abundance (k_Bacteria.p_Firmicutes.c_Clostridia.o_Clostridiales.f_Oscillospiraceae.g_Oscillibacter)	rs55682375	A	G	A	G	-0.158274	0.0352007	6.91401e-06	0.0493	0.1448	0.733599	TRUE	0.00315022	24.4471
Autoimmune hepatitis	Gut microbiota abundance (k_Bacteria.p_Firmicutes.c_Clostridia.o_Clostridiales.f_Oscillospiraceae.g_Oscillibacter)	rs56001939	C	T	C	T	-0.0794866	0.0170431	3.10356e-06	0.0009	0.0485	0.9851	TRUE	0.00291958	22.652
Autoimmune hepatitis	Gut microbiota abundance (k_Bacteria.p_Firmicutes.c_Clostridia.o_Clostridiales.f_Oscillospiraceae.g_Oscillibacter)	rs6821986	T	C	T	C	-0.111752	0.0252969	9.9793e-06	-0.1161	0.0919	0.2062	TRUE	0.00260655	20.2169
Autoimmune hepatitis	Gut microbiota abundance (k_Bacteria.p_Firmicutes.c_Clostridia.o_Clostridiales.f_Oscillospiraceae.g_Oscillibacter)	rs7255582	T	C	T	C	-0.0799638	0.0169185	2.28523e-06	-0.0448	0.0505	0.3754	TRUE	0.00309629	24.0273
Autoimmune hepatitis	Gut microbiota abundance (k_Bacteria.p_Firmicutes.c_Clostridia.o_Clostridiales.f_Ruminococcaceae.g_Anaerotruncus)	rs1044858	C	G	C	G	0.242648	0.0526257	4.01061e-06	0.0855	0.0642	0.1827	TRUE	0.0176659	139.121
Autoimmune hepatitis	Gut microbiota abundance (k_Bacteria.p_Firmicutes.c_Clostridia.o_Clostridiales.f_Ruminococcaceae.g_Anaerotruncus)	rs6020721	G	T	G	T	-0.183345	0.0405327	6.08555e-06	0.019	0.0502	0.7052	TRUE	0.0151192	118.757
Autoimmune hepatitis	Gut microbiota abundance (k_Bacteria.p_Firmicutes.c_Clostridia.o_Clostridiales.f_Ruminococcaceae.g_Anaerotruncus)	rs62075885	A	G	A	G	0.206123	0.0435565	2.21983e-06	0.0308	0.0574	0.590999	TRUE	0.016828	132.41
Autoimmune hepatitis	Gut microbiota abundance (k_Bacteria.p_Firmicutes.c_Clostridia.o_Clostridiales.f_Ruminococcaceae.g_Anaerotruncus)	rs6440148	T	C	T	C	-0.209178	0.0470527	8.76436e-06	-0.0451	0.0565	0.4254	TRUE	0.0149889	117.719
Autoimmune hepatitis	Gut microbiota abundance (k_Bacteria.p_Firmicutes.c_Clostridia.o_Clostridiales.f_Ruminococcaceae.g_Faecalibacterium)	rs12197028	G	A	G	A	0.145198	0.032165	6.35682e-06	0.0956	0.1056	0.3651	TRUE	0.00331097	25.6987
Autoimmune hepatitis	Gut microbiota abundance (k_Bacteria.p_Firmicutes.c_Clostridia.o_Clostridiales.f_Ruminococcaceae.g_Faecalibacterium)	rs12415307	G	A	G	A	-0.0858008	0.0183852	3.05879e-06	-0.0751	0.1012	0.4581	TRUE	0.00302781	23.4943
Autoimmune hepatitis	Gut microbiota abundance (k_Bacteria.p_Firmicutes.c_Clostridia.o_Clostridiales.f_Ruminococcaceae.g_Faecalibacterium)	rs2107539	T	C	T	C	-0.0985761	0.021844	6.39985e-06	-0.1004	0.0573	0.0798307	TRUE	0.003579	27.7866
Autoimmune hepatitis	Gut microbiota abundance (k_Bacteria.p_Firmicutes.c_Clostridia.o_Clostridiales.f_Ruminococcaceae.g_Faecalibacterium)	rs36720	C	T	C	T	-0.0785738	0.0176922	8.94726e-06	0.0015	0.05	0.9766	TRUE	0.00262392	20.352
Autoimmune hepatitis	Gut microbiota abundance (k_Bacteria.p_Firmicutes.c_Clostridia.o_Clostridiales.f_Ruminococcaceae.g_Faecalibacterium)	rs3785822	A	G	A	G	0.099713	0.0211127	2.32514e-06	-0.1115	0.0679	0.1005	TRUE	0.00291202	22.5932
Autoimmune hepatitis	Gut microbiota abundance (k_Bacteria.p_Firmicutes.c_Clostridia.o_Clostridiales.f_Ruminococcaceae.g_Faecalibacterium)	rs61798216	G	A	G	A	-0.127347	0.0264628	1.49197e-06	0.0194	0.0895	0.8284	TRUE	0.00326477	25.339
Autoimmune hepatitis	Gut microbiota abundance (k_Bacteria.p_Firmicutes.c_Clostridia.o_Clostridiales.f_Ruminococcaceae.g_Faecalibacterium)	rs74949229	A	G	A	G	-0.137861	0.0283694	1.17685e-06	-0.0367	0.0905	0.6853	TRUE	0.00323603	25.1152
Autoimmune hepatitis	Gut microbiota abundance (k_Bacteria.p_Firmicutes.c_Clostridia.o_Clostridiales.f_Ruminococcaceae.g_Faecalibacterium)	rs840787	G	C	G	C	-0.076066	0.0167144	5.34134e-06	-0.01	0.0487	0.8379	TRUE	0.00270445	20.9784
Autoimmune hepatitis	Gut microbiota abundance (k_Bacteria.p_Firmicutes.c_Clostridia.o_Clostridiales.f_Ruminococcaceae.g_Ruminococcaceae_noname)	rs114446285	G	A	G	A	-0.199986	0.0433431	3.94939e-06	0.0788	0.0584	0.1772	TRUE	0.0133937	105.02
Autoimmune hepatitis	Gut microbiota abundance (k_Bacteria.p_Firmicutes.c_Clostridia.o_Clostridiales.f_Ruminococcaceae.g_Ruminococcaceae_noname)	rs11626630	T	C	T	C	0.241475	0.0530611	5.34208e-06	-0.0087	0.0632	0.891	TRUE	0.0152226	119.582
Autoimmune hepatitis	Gut microbiota abundance (k_Bacteria.p_Firmicutes.c_Clostridia.o_Clostridiales.f_Ruminococcaceae.g_Ruminococcaceae_noname)	rs12621499	G	A	G	A	0.175683	0.0391851	7.34598e-06	-0.0852	0.0513	0.0967899	TRUE	0.0131983	103.467
Autoimmune hepatitis	Gut microbiota abundance (k_Bacteria.p_Firmicutes.c_Clostridia.o_Clostridiales.f_Ruminococcaceae.g_Ruminococcaceae_noname)	rs3916427	C	T	C	T	-0.163965	0.035668	4.28697e-06	-0.0584	0.0487	0.2303	TRUE	0.0133771	104.888
Autoimmune hepatitis	Gut microbiota abundance (k_Bacteria.p_Firmicutes.c_Clostridia.o_Clostridiales.f_Ruminococcaceae.g_Ruminococcaceae_noname)	rs4239490	C	T	C	T	0.233868	0.0505937	3.79193e-06	-0.0953	0.0652	0.1438	TRUE	0.0151958	119.368
Autoimmune hepatitis	Gut microbiota abundance (k_Bacteria.p_Firmicutes.c_Clostridia.o_Clostridiales.f_Ruminococcaceae.g_Ruminococcaceae_noname)	rs4416113	A	G	A	G	0.326565	0.0694734	2.59436e-06	0.1294	0.0874	0.1388	TRUE	0.0143227	112.41
Autoimmune hepatitis	Gut microbiota abundance (k_Bacteria.p_Firmicutes.c_Clostridia.o_Clostridiales.f_Ruminococcaceae.g_Ruminococcaceae_noname)	rs4805798	A	G	A	G	0.16975	0.036898	4.21464e-06	0.0222	0.0491	0.6505	TRUE	0.0139104	109.129
Autoimmune hepatitis	Gut microbiota abundance (k_Bacteria.p_Firmicutes.c_Clostridia.o_Clostridiales.f_Ruminococcaceae.g_Ruminococcaceae_noname)	rs570295	G	A	G	A	0.191878	0.0365803	1.55959e-07	0.0568	0.0504	0.2596	TRUE	0.0176067	138.647
Autoimmune hepatitis	Gut microbiota abundance (k_Bacteria.p_Firmicutes.c_Clostridia.o_Clostridiales.f_Ruminococcaceae.g_Ruminococcaceae_noname)	rs9414689	G	C	G	C	0.204472	0.045529	7.0881e-06	0.0382	0.0544	0.483	TRUE	0.0179865	141.692
Autoimmune hepatitis	Gut microbiota abundance (k_Bacteria.p_Firmicutes.c_Clostridia.o_Clostridiales.f_Ruminococcaceae.g_Ruminococcaceae_noname)	rs9508731	T	A	T	A	-0.327189	0.0687259	1.92846e-06	0.1432	0.107	0.181	TRUE	0.0191225	150.815
Autoimmune hepatitis	Gut microbiota abundance (k_Bacteria.p_Firmicutes.c_Clostridia.o_Clostridiales.f_Ruminococcaceae.g_Ruminococcus)	rs10924209	G	T	G	T	0.115394	0.0258376	7.96544e-06	-0.0063	0.074	0.9319	TRUE	0.0037152	28.8479
Autoimmune hepatitis	Gut microbiota abundance (k_Bacteria.p_Firmicutes.c_Clostridia.o_Clostridiales.f_Ruminococcaceae.g_Ruminococcus)	rs11255970	A	C	A	C	-0.131824	0.0254008	2.10543e-07	0.0755	0.0652	0.2468	TRUE	0.00487025	37.8606
Autoimmune hepatitis	Gut microbiota abundance (k_Bacteria.p_Firmicutes.c_Clostridia.o_Clostridiales.f_Ruminococcaceae.g_Ruminococcus)	rs13420244	A	T	A	T	0.105911	0.0225412	2.61999e-06	0.0614	0.0547	0.2617	TRUE	0.00329105	25.5437
Autoimmune hepatitis	Gut microbiota abundance (k_Bacteria.p_Firmicutes.c_Clostridia.o_Clostridiales.f_Ruminococcaceae.g_Ruminococcus)	rs3013111	T	C	T	C	-0.110098	0.0247826	8.88935e-06	-0.1505	0.0689	0.0289101	TRUE	0.00298485	23.16
Autoimmune hepatitis	Gut microbiota abundance (k_Bacteria.p_Firmicutes.c_Clostridia.o_Clostridiales.f_Ruminococcaceae.g_Ruminococcus)	rs6039702	G	A	G	A	0.116128	0.0247658	2.74467e-06	0.0639	0.063	0.3098	TRUE	0.00348004	27.0156
Autoimmune hepatitis	Gut microbiota abundance (k_Bacteria.p_Firmicutes.c_Clostridia.o_Clostridiales.f_Ruminococcaceae.g_Ruminococcus)	rs62048493	A	G	A	G	0.162007	0.0354736	4.948e-06	0.0332	0.1242	0.789	TRUE	0.00331281	25.7131
Autoimmune hepatitis	Gut microbiota abundance (k_Bacteria.p_Firmicutes.c_Clostridia.o_Clostridiales.f_Ruminococcaceae.g_Ruminococcus)	rs6426007	T	C	T	C	-0.0846257	0.0187864	6.64906e-06	0.0284	0.0497	0.567	TRUE	0.00302166	23.4464
Autoimmune hepatitis	Gut microbiota abundance (k_Bacteria.p_Firmicutes.c_Clostridia.o_Clostridiales.f_Ruminococcaceae.g_Ruminococcus)	rs6750178	C	T	C	T	0.0821691	0.0178983	4.41387e-06	-0.0124	0.0479	0.7958	TRUE	0.00323718	25.1242
Autoimmune hepatitis	Gut microbiota abundance (k_Bacteria.p_Firmicutes.c_Clostridia.o_Clostridiales.f_Ruminococcaceae.g_Ruminococcus)	rs74683729	C	T	C	T	-0.125204	0.027942	7.43396e-06	0.0511	0.0617	0.4075	TRUE	0.0030833	23.9262
Autoimmune hepatitis	Gut microbiota abundance (k_Bacteria.p_Firmicutes.c_Clostridia.o_Clostridiales.f_Ruminococcaceae.g_Ruminococcus)	rs76382119	A	G	A	G	0.103713	0.0228542	5.67819e-06	-0.0263	0.0641	0.6819	TRUE	0.00360408	27.982
Autoimmune hepatitis	Gut microbiota abundance (k_Bacteria.p_Firmicutes.c_Clostridia.o_Clostridiales.f_Ruminococcaceae.g_Subdoligranulum)	rs10836532	T	G	T	G	-0.0802979	0.017437	4.12401e-06	0.0418	0.0521	0.4233	TRUE	0.00293771	22.7931
Autoimmune hepatitis	Gut microbiota abundance (k_Bacteria.p_Firmicutes.c_Clostridia.o_Clostridiales.f_Ruminococcaceae.g_Subdoligranulum)	rs11578868	G	A	G	A	-0.14908	0.031022	1.54287e-06	-0.061	0.086	0.4778	TRUE	0.00345904	26.8521
Autoimmune hepatitis	Gut microbiota abundance (k_Bacteria.p_Firmicutes.c_Clostridia.o_Clostridiales.f_Ruminococcaceae.g_Subdoligranulum)	rs11726764	A	C	A	C	0.149033	0.0330142	6.35521e-06	0.0256	0.1289	0.8428	TRUE	0.00274647	21.3052
Autoimmune hepatitis	Gut microbiota abundance (k_Bacteria.p_Firmicutes.c_Clostridia.o_Clostridiales.f_Ruminococcaceae.g_Subdoligranulum)	rs123043	A	C	A	C	-0.0768737	0.0173449	9.3334e-06	-0.008	0.0496	0.8713	TRUE	0.00269382	20.8957
Autoimmune hepatitis	Gut microbiota abundance (k_Bacteria.p_Firmicutes.c_Clostridia.o_Clostridiales.f_Ruminococcaceae.g_Subdoligranulum)	rs12622085	G	A	G	A	0.0824475	0.0184789	8.13055e-06	-0.0171	0.0966	0.8594	TRUE	0.00287056	22.2706
Autoimmune hepatitis	Gut microbiota abundance (k_Bacteria.p_Firmicutes.c_Clostridia.o_Clostridiales.f_Ruminococcaceae.g_Subdoligranulum)	rs1850270	T	C	T	C	-0.0965044	0.0213059	5.91317e-06	-0.0783	0.0669	0.242	TRUE	0.00305378	23.6964
Autoimmune hepatitis	Gut microbiota abundance (k_Bacteria.p_Firmicutes.c_Clostridia.o_Clostridiales.f_Ruminococcaceae.g_Subdoligranulum)	rs2105601	C	T	C	T	0.159891	0.0350485	5.06699e-06	-0.0785	0.0848	0.3546	TRUE	0.00377803	29.3377
Autoimmune hepatitis	Gut microbiota abundance (k_Bacteria.p_Firmicutes.c_Clostridia.o_Clostridiales.f_Ruminococcaceae.g_Subdoligranulum)	rs2317916	C	T	C	T	0.0807651	0.0172394	2.80066e-06	0.0079	0.0492	0.8726	TRUE	0.00303814	23.5747
Autoimmune hepatitis	Gut microbiota abundance (k_Bacteria.p_Firmicutes.c_Clostridia.o_Clostridiales.f_Ruminococcaceae.g_Subdoligranulum)	rs4721723	G	C	G	C	0.142582	0.0306241	3.22597e-06	0.1367	0.071	0.05431	TRUE	0.00305783	23.7279
Autoimmune hepatitis	Gut microbiota abundance (k_Bacteria.p_Firmicutes.c_Clostridia.o_Clostridiales.f_Ruminococcaceae.g_Subdoligranulum)	rs4816989	G	A	G	A	-0.0798621	0.017152	3.22196e-06	0.0144	0.0499	0.7739	TRUE	0.00283913	22.0261
Autoimmune hepatitis	Gut microbiota abundance (k_Bacteria.p_Firmicutes.c_Clostridia.o_Clostridiales.f_Ruminococcaceae.g_Subdoligranulum)	rs6830068	T	G	T	G	0.08881	0.0199277	8.32664e-06	0.027	0.0549	0.6226	TRUE	0.00268321	20.8132
Autoimmune hepatitis	Gut microbiota abundance (k_Bacteria.p_Firmicutes.c_Clostridia.o_Clostridiales.f_Ruminococcaceae.g_Subdoligranulum)	rs7000832	A	C	A	C	0.0829852	0.0173216	1.66066e-06	0.0128	0.0491	0.7949	TRUE	0.00341703	26.5248
Autoimmune hepatitis	Gut microbiota abundance (k_Bacteria.p_Firmicutes.c_Clostridia.o_Clostridiales.f_Ruminococcaceae.g_Subdoligranulum)	rs7104786	T	C	T	C	0.0939107	0.0186646	4.86687e-07	0.0825	0.0495	0.0957701	TRUE	0.00432908	33.6354
Autoimmune hepatitis	Gut microbiota abundance (k_Bacteria.p_Firmicutes.c_Clostridia.o_Clostridiales.f_Ruminococcaceae.g_Subdoligranulum)	rs72829932	G	A	G	A	0.0989134	0.0208453	2.08391e-06	-0.0172	0.0652	0.7914	TRUE	0.00292791	22.7168
Autoimmune hepatitis	Gut microbiota abundance (k_Bacteria.p_Firmicutes.c_Clostridia.o_Clostridiales.f_Ruminococcaceae.g_Subdoligranulum)	rs79420812	T	C	T	C	-0.0948408	0.0207598	4.91292e-06	0.0244	0.0628	0.697599	TRUE	0.00285671	22.1628
Autoimmune hepatitis	Gut microbiota abundance (k_Bacteria.p_Firmicutes.c_Erysipelotrichia.o_Erysipelotrichales.f_Erysipelotrichaceae.g_Erysipelotrichaceae_noname)	rs10915295	G	T	G	T	0.134028	0.0294005	5.14695e-06	0.0945	0.0541	0.0805008	TRUE	0.00717608	55.9154
Autoimmune hepatitis	Gut microbiota abundance (k_Bacteria.p_Firmicutes.c_Erysipelotrichia.o_Erysipelotrichales.f_Erysipelotrichaceae.g_Erysipelotrichaceae_noname)	rs112684584	A	T	A	T	0.169223	0.0375402	6.55043e-06	-0.0195	0.0695	0.778999	TRUE	0.0073384	57.1896
Autoimmune hepatitis	Gut microbiota abundance (k_Bacteria.p_Firmicutes.c_Erysipelotrichia.o_Erysipelotrichales.f_Erysipelotrichaceae.g_Erysipelotrichaceae_noname)	rs13238712	G	T	G	T	0.242955	0.0539809	6.77142e-06	0.0682	0.1133	0.5471	TRUE	0.00727116	56.6617
Autoimmune hepatitis	Gut microbiota abundance (k_Bacteria.p_Firmicutes.c_Erysipelotrichia.o_Erysipelotrichales.f_Erysipelotrichaceae.g_Erysipelotrichaceae_noname)	rs139790375	T	C	T	C	-0.190115	0.0423962	7.31712e-06	-0.0428	0.0663	0.5185	TRUE	0.00743284	57.931
Autoimmune hepatitis	Gut microbiota abundance (k_Bacteria.p_Firmicutes.c_Erysipelotrichia.o_Erysipelotrichales.f_Erysipelotrichaceae.g_Erysipelotrichaceae_noname)	rs2926850	C	A	C	A	-0.137501	0.027646	6.57143e-07	0.0036	0.0511	0.9443	TRUE	0.00864326	67.4472
Autoimmune hepatitis	Gut microbiota abundance (k_Bacteria.p_Firmicutes.c_Erysipelotrichia.o_Erysipelotrichales.f_Erysipelotrichaceae.g_Erysipelotrichaceae_noname)	rs4338887	A	G	A	G	-0.139221	0.0289889	1.56657e-06	0.0349	0.0507	0.490399	TRUE	0.00820229	63.9777
Autoimmune hepatitis	Gut microbiota abundance (k_Bacteria.p_Firmicutes.c_Erysipelotrichia.o_Erysipelotrichales.f_Erysipelotrichaceae.g_Erysipelotrichaceae_noname)	rs444953	C	T	C	T	0.140718	0.0288332	1.05857e-06	-0.1033	0.0546	0.05837	TRUE	0.00825403	64.3846
Autoimmune hepatitis	Gut microbiota abundance (k_Bacteria.p_Firmicutes.c_Erysipelotrichia.o_Erysipelotrichales.f_Erysipelotrichaceae.g_Erysipelotrichaceae_noname)	rs58055127	T	C	T	C	-0.131017	0.0283972	3.95521e-06	0.0069	0.0644	0.9147	TRUE	0.00749414	58.4124
Autoimmune hepatitis	Gut microbiota abundance (k_Bacteria.p_Firmicutes.c_Erysipelotrichia.o_Erysipelotrichales.f_Erysipelotrichaceae.g_Erysipelotrichaceae_noname)	rs61956724	T	C	T	C	-0.309637	0.0604889	3.07319e-07	0.0144	0.1237	0.907	TRUE	0.00922202	72.0056
Autoimmune hepatitis	Gut microbiota abundance (k_Bacteria.p_Firmicutes.c_Erysipelotrichia.o_Erysipelotrichales.f_Erysipelotrichaceae.g_Erysipelotrichaceae_noname)	rs6557756	A	C	A	C	0.126101	0.0284315	9.19666e-06	0.0364	0.0506	0.4716	TRUE	0.00699043	54.4587
Autoimmune hepatitis	Gut microbiota abundance (k_Bacteria.p_Firmicutes.c_Erysipelotrichia.o_Erysipelotrichales.f_Erysipelotrichaceae.g_Erysipelotrichaceae_noname)	rs71510947	G	A	G	A	-0.177112	0.0387512	4.86586e-06	0.0353	0.0686	0.606599	TRUE	0.00751948	58.6114
Autoimmune hepatitis	Gut microbiota abundance (k_Bacteria.p_Firmicutes.c_Erysipelotrichia.o_Erysipelotrichales.f_Erysipelotrichaceae.g_Erysipelotrichaceae_noname)	rs7671513	C	T	C	T	-0.127518	0.0263971	1.36019e-06	-0.0358	0.0856	0.6761	TRUE	0.00813034	63.4119
Autoimmune hepatitis	Gut microbiota abundance (k_Bacteria.p_Firmicutes.c_Erysipelotrichia.o_Erysipelotrichales.f_Erysipelotrichaceae.g_Erysipelotrichaceae_noname)	rs9316496	A	G	A	G	0.159552	0.035188	5.78003e-06	-0.0221	0.0596	0.7112	TRUE	0.00734318	57.2271
Autoimmune hepatitis	Gut microbiota abundance (k_Bacteria.p_Firmicutes.c_Erysipelotrichia.o_Erysipelotrichales.f_Erysipelotrichaceae.g_Holdemania)	rs10027188	T	C	T	C	-0.137245	0.0279684	9.24081e-07	-0.0489	0.054	0.3655	TRUE	0.00783518	61.0916
Autoimmune hepatitis	Gut microbiota abundance (k_Bacteria.p_Firmicutes.c_Erysipelotrichia.o_Erysipelotrichales.f_Erysipelotrichaceae.g_Holdemania)	rs140472622	T	C	T	C	0.151607	0.0337106	6.88161e-06	-0.0844	0.0979	0.3886	TRUE	0.00629427	49.0009
Autoimmune hepatitis	Gut microbiota abundance (k_Bacteria.p_Firmicutes.c_Negativicutes.o_Selenomonadales.f_Acidaminococcaceae.g_Phascolarctobacterium)	rs116643293	G	A	G	A	-0.327499	0.0687734	1.91686e-06	-0.1106	0.1127	0.3264	TRUE	0.010751	84.0734
Autoimmune hepatitis	Gut microbiota abundance (k_Bacteria.p_Firmicutes.c_Negativicutes.o_Selenomonadales.f_Acidaminococcaceae.g_Phascolarctobacterium)	rs12592302	T	A	T	A	0.223318	0.046788	1.81522e-06	-0.0209	0.066	0.751701	TRUE	0.010702	83.686
Autoimmune hepatitis	Gut microbiota abundance (k_Bacteria.p_Firmicutes.c_Negativicutes.o_Selenomonadales.f_Acidaminococcaceae.g_Phascolarctobacterium)	rs1355585	C	T	C	T	-0.142	0.030264	2.70477e-06	-0.0078	0.0476	0.8694	TRUE	0.00991891	77.5014
Autoimmune hepatitis	Gut microbiota abundance (k_Bacteria.p_Firmicutes.c_Negativicutes.o_Selenomonadales.f_Acidaminococcaceae.g_Phascolarctobacterium)	rs173961	A	G	A	G	-0.204293	0.0415022	8.54673e-07	-0.0371	0.0647	0.566899	TRUE	0.0108762	85.0633
Autoimmune hepatitis	Gut microbiota abundance (k_Bacteria.p_Firmicutes.c_Negativicutes.o_Selenomonadales.f_Acidaminococcaceae.g_Phascolarctobacterium)	rs2395296	G	A	G	A	0.142807	0.0321679	9.0207e-06	0.0594	0.0783	0.4486	TRUE	0.0083172	64.8815
Autoimmune hepatitis	Gut microbiota abundance (k_Bacteria.p_Firmicutes.c_Negativicutes.o_Selenomonadales.f_Acidaminococcaceae.g_Phascolarctobacterium)	rs67541505	G	A	G	A	0.176456	0.0398671	9.59467e-06	-0.0067	0.0705	0.9244	TRUE	0.00879488	68.6409
Autoimmune hepatitis	Gut microbiota abundance (k_Bacteria.p_Firmicutes.c_Negativicutes.o_Selenomonadales.f_Acidaminococcaceae.g_Phascolarctobacterium)	rs74338790	G	A	G	A	0.254628	0.0552278	4.01689e-06	-0.0073	0.1104	0.9474	TRUE	0.010021	78.3073
Autoimmune hepatitis	Gut microbiota abundance (k_Bacteria.p_Firmicutes.c_Negativicutes.o_Selenomonadales.f_Acidaminococcaceae.g_Phascolarctobacterium)	rs79825773	T	G	T	G	0.309465	0.0691906	7.72592e-06	0.045	0.0872	0.6062	TRUE	0.0114157	89.3316
Autoimmune hepatitis	Gut microbiota abundance (k_Bacteria.p_Firmicutes.c_Negativicutes.o_Selenomonadales.f_Acidaminococcaceae.g_Phascolarctobacterium)	rs9389726	C	T	C	T	-0.148739	0.0335585	9.32631e-06	0.046	0.0497	0.3545	TRUE	0.00940339	73.4352
Autoimmune hepatitis	Gut microbiota abundance (k_Bacteria.p_Firmicutes.c_Negativicutes.o_Selenomonadales.f_Veillonellaceae.g_Dialister)	rs2499076	A	G	A	G	-0.187924	0.0405854	3.65073e-06	0.0996	0.0807	0.217	TRUE	0.00699274	54.4768
Autoimmune hepatitis	Gut microbiota abundance (k_Bacteria.p_Firmicutes.c_Negativicutes.o_Selenomonadales.f_Veillonellaceae.g_Dialister)	rs2965800	A	G	A	G	-0.144409	0.0275278	1.55493e-07	-0.0223	0.0533	0.6765	TRUE	0.00908199	70.9022
Autoimmune hepatitis	Gut microbiota abundance (k_Bacteria.p_Firmicutes.c_Negativicutes.o_Selenomonadales.f_Veillonellaceae.g_Dialister)	rs35335925	C	G	C	G	-0.132772	0.0294942	6.74295e-06	-0.0335	0.0538	0.534101	TRUE	0.00682628	53.1711
Autoimmune hepatitis	Gut microbiota abundance (k_Bacteria.p_Firmicutes.c_Negativicutes.o_Selenomonadales.f_Veillonellaceae.g_Dialister)	rs4832418	A	G	A	G	-0.136148	0.0306632	8.99042e-06	-0.0408	0.0551	0.4593	TRUE	0.00661662	51.5271
Autoimmune hepatitis	Gut microbiota abundance (k_Bacteria.p_Firmicutes.c_Negativicutes.o_Selenomonadales.f_Veillonellaceae.g_Dialister)	rs73519430	C	T	C	T	-0.208614	0.045703	5.00564e-06	-0.0368	0.0786	0.6392	TRUE	0.00665785	51.8503
Autoimmune hepatitis	Gut microbiota abundance (k_Bacteria.p_Firmicutes.c_Negativicutes.o_Selenomonadales.f_Veillonellaceae.g_Dialister)	rs7761067	C	T	C	T	0.132943	0.0300149	9.45627e-06	0.0048	0.0517	0.9258	TRUE	0.00701963	54.6877
Autoimmune hepatitis	Gut microbiota abundance (k_Bacteria.p_Firmicutes.c_Negativicutes.o_Selenomonadales.f_Veillonellaceae.g_Veillonella)	rs12978412	T	C	T	C	0.131438	0.029497	8.35084e-06	0.0574	0.0508	0.259	TRUE	0.00793565	61.8812
Autoimmune hepatitis	Gut microbiota abundance (k_Bacteria.p_Firmicutes.c_Negativicutes.o_Selenomonadales.f_Veillonellaceae.g_Veillonella)	rs2535959	C	A	C	A	0.143092	0.0298528	1.64108e-06	0.0078	0.0511	0.8783	TRUE	0.00990973	77.429
Autoimmune hepatitis	Gut microbiota abundance (k_Bacteria.p_Firmicutes.c_Negativicutes.o_Selenomonadales.f_Veillonellaceae.g_Veillonella)	rs3000780	A	G	A	G	0.157741	0.0323493	1.08168e-06	-0.0065	0.053	0.9018	TRUE	0.00967511	75.5779
Autoimmune hepatitis	Gut microbiota abundance (k_Bacteria.p_Firmicutes.c_Negativicutes.o_Selenomonadales.f_Veillonellaceae.g_Veillonella)	rs4462945	T	C	T	C	0.232309	0.0513481	6.06234e-06	-0.117	0.0783	0.1352	TRUE	0.00852467	66.5139
Autoimmune hepatitis	Gut microbiota abundance (k_Bacteria.p_Firmicutes.c_Negativicutes.o_Selenomonadales.f_Veillonellaceae.g_Veillonella)	rs7159466	T	A	T	A	0.26032	0.0562116	3.63773e-06	-0.033	0.097	0.7335	TRUE	0.00904828	70.6366
Autoimmune hepatitis	Gut microbiota abundance (k_Bacteria.p_Firmicutes.c_Negativicutes.o_Selenomonadales.f_Veillonellaceae.g_Veillonella)	rs72743290	T	C	T	C	0.234635	0.0496037	2.243e-06	0.0258	0.0787	0.7435	TRUE	0.00988019	77.1958
Autoimmune hepatitis	Gut microbiota abundance (k_Bacteria.p_Firmicutes.c_Negativicutes.o_Selenomonadales.f_Veillonellaceae.g_Veillonella)	rs7664368	G	C	G	C	0.13375	0.0299629	8.04952e-06	-0.0493	0.0487	0.3107	TRUE	0.00810709	63.229
Autoimmune hepatitis	Gut microbiota abundance (k_Bacteria.p_Firmicutes.c_Negativicutes.o_Selenomonadales.f_Veillonellaceae.g_Veillonella)	rs9847942	A	G	A	G	-0.214949	0.0461112	3.13848e-06	0.0399	0.0657	0.5431	TRUE	0.00842141	65.7014
Autoimmune hepatitis	Gut microbiota abundance (k_Bacteria.p_Proteobacteria.c_Betaproteobacteria.o_Burkholderiales.f_Burkholderiales_noname.g_Burkholderiales_noname)	rs10507465	C	T	C	T	-0.138846	0.0297754	3.11494e-06	-0.033	0.0585	0.5732	TRUE	0.00716746	55.8477
Autoimmune hepatitis	Gut microbiota abundance (k_Bacteria.p_Proteobacteria.c_Betaproteobacteria.o_Burkholderiales.f_Burkholderiales_noname.g_Burkholderiales_noname)	rs10895784	G	A	G	A	0.120849	0.0257314	2.6457e-06	-0.037	0.0509	0.467	TRUE	0.00687834	53.5794
Autoimmune hepatitis	Gut microbiota abundance (k_Bacteria.p_Proteobacteria.c_Betaproteobacteria.o_Burkholderiales.f_Burkholderiales_noname.g_Burkholderiales_noname)	rs11144350	G	A	G	A	-0.138537	0.0293727	2.39883e-06	-0.1151	0.0572	0.0441103	TRUE	0.00756764	58.9897
Autoimmune hepatitis	Gut microbiota abundance (k_Bacteria.p_Proteobacteria.c_Betaproteobacteria.o_Burkholderiales.f_Burkholderiales_noname.g_Burkholderiales_noname)	rs12941005	C	T	C	T	-0.191666	0.0424365	6.28565e-06	0.1251	0.0815	0.1247	TRUE	0.00641335	49.9339
Autoimmune hepatitis	Gut microbiota abundance (k_Bacteria.p_Proteobacteria.c_Betaproteobacteria.o_Burkholderiales.f_Burkholderiales_noname.g_Burkholderiales_noname)	rs13257050	A	C	A	C	0.130366	0.0287763	5.88884e-06	0.0371	0.0533	0.486	TRUE	0.00684708	53.3342
Autoimmune hepatitis	Gut microbiota abundance (k_Bacteria.p_Proteobacteria.c_Betaproteobacteria.o_Burkholderiales.f_Burkholderiales_noname.g_Burkholderiales_noname)	rs1533824	C	T	C	T	0.137379	0.0266454	2.52546e-07	0.046	0.0528	0.3837	TRUE	0.0083411	65.0695
Autoimmune hepatitis	Gut microbiota abundance (k_Bacteria.p_Proteobacteria.c_Betaproteobacteria.o_Burkholderiales.f_Burkholderiales_noname.g_Burkholderiales_noname)	rs16923154	G	A	G	A	0.208234	0.0440939	2.32938e-06	0.0421	0.0721	0.558799	TRUE	0.00692455	53.9418
Autoimmune hepatitis	Gut microbiota abundance (k_Bacteria.p_Proteobacteria.c_Betaproteobacteria.o_Burkholderiales.f_Burkholderiales_noname.g_Burkholderiales_noname)	rs1792325	T	C	T	C	-0.130506	0.028235	3.79839e-06	0.0068	0.0485	0.8884	TRUE	0.00816646	63.6959
Autoimmune hepatitis	Gut microbiota abundance (k_Bacteria.p_Proteobacteria.c_Betaproteobacteria.o_Burkholderiales.f_Burkholderiales_noname.g_Burkholderiales_noname)	rs1860691	G	A	G	A	0.144272	0.0322336	7.61115e-06	-0.1226	0.0633	0.0528603	TRUE	0.00622684	48.4727
Autoimmune hepatitis	Gut microbiota abundance (k_Bacteria.p_Proteobacteria.c_Betaproteobacteria.o_Burkholderiales.f_Burkholderiales_noname.g_Burkholderiales_noname)	rs4717625	G	A	G	A	0.173645	0.0359115	1.32898e-06	-0.0037	0.0595	0.9508	TRUE	0.00737086	57.4444
Autoimmune hepatitis	Gut microbiota abundance (k_Bacteria.p_Proteobacteria.c_Betaproteobacteria.o_Burkholderiales.f_Burkholderiales_noname.g_Burkholderiales_noname)	rs6664382	C	G	C	G	0.23184	0.0507452	4.9075e-06	-0.082	0.1251	0.512	TRUE	0.00652824	50.8343
Autoimmune hepatitis	Gut microbiota abundance (k_Bacteria.p_Proteobacteria.c_Betaproteobacteria.o_Burkholderiales.f_Burkholderiales_noname.g_Burkholderiales_noname)	rs73653217	T	A	T	A	-0.174788	0.0351909	6.80503e-07	-0.0602	0.067	0.3691	TRUE	0.00814689	63.542
Autoimmune hepatitis	Gut microbiota abundance (k_Bacteria.p_Proteobacteria.c_Betaproteobacteria.o_Burkholderiales.f_Burkholderiales_noname.g_Burkholderiales_noname)	rs9468851	G	A	G	A	-0.132688	0.0297776	8.35103e-06	-0.1001	0.0969	0.3016	TRUE	0.0063297	49.2785
Autoimmune hepatitis	Gut microbiota abundance (k_Bacteria.p_Proteobacteria.c_Betaproteobacteria.o_Burkholderiales.f_Oxalobacteraceae.g_Oxalobacter)	rs10865362	T	C	T	C	-0.14827	0.0333854	8.94746e-06	0.0961	0.0608	0.1143	TRUE	0.00706899	55.0751
Autoimmune hepatitis	Gut microbiota abundance (k_Bacteria.p_Proteobacteria.c_Betaproteobacteria.o_Burkholderiales.f_Oxalobacteraceae.g_Oxalobacter)	rs11068499	A	G	A	G	-0.16342	0.036313	6.78516e-06	-0.0601	0.0622	0.3335	TRUE	0.0070696	55.0798
Autoimmune hepatitis	Gut microbiota abundance (k_Bacteria.p_Proteobacteria.c_Betaproteobacteria.o_Burkholderiales.f_Oxalobacteraceae.g_Oxalobacter)	rs12725104	G	A	G	A	0.154981	0.0346513	7.72859e-06	-0.0976	0.0685	0.1539	TRUE	0.00700075	54.5397
Autoimmune hepatitis	Gut microbiota abundance (k_Bacteria.p_Proteobacteria.c_Betaproteobacteria.o_Burkholderiales.f_Oxalobacteraceae.g_Oxalobacter)	rs17562516	A	T	A	T	-0.13858	0.0291885	2.0567e-06	-0.0333	0.0529	0.5293	TRUE	0.0080823	63.0341
Autoimmune hepatitis	Gut microbiota abundance (k_Bacteria.p_Proteobacteria.c_Betaproteobacteria.o_Burkholderiales.f_Oxalobacteraceae.g_Oxalobacter)	rs1861231	A	G	A	G	-0.153882	0.0307264	5.49591e-07	-0.0603	0.0545	0.2685	TRUE	0.00907769	70.8683
Autoimmune hepatitis	Gut microbiota abundance (k_Bacteria.p_Proteobacteria.c_Betaproteobacteria.o_Burkholderiales.f_Oxalobacteraceae.g_Oxalobacter)	rs2336943	T	C	T	C	0.138975	0.0306778	5.89373e-06	-0.043	0.0551	0.4352	TRUE	0.00747785	58.2845
Autoimmune hepatitis	Gut microbiota abundance (k_Bacteria.p_Proteobacteria.c_Betaproteobacteria.o_Burkholderiales.f_Oxalobacteraceae.g_Oxalobacter)	rs28740947	G	A	G	A	0.149563	0.0338588	9.99563e-06	-0.0633	0.0569	0.2662	TRUE	0.0071844	55.9807
Autoimmune hepatitis	Gut microbiota abundance (k_Bacteria.p_Proteobacteria.c_Betaproteobacteria.o_Burkholderiales.f_Oxalobacteraceae.g_Oxalobacter)	rs35921003	C	A	C	A	-0.22137	0.0497435	8.57808e-06	0.0095	0.1066	0.9294	TRUE	0.00735148	57.2922
Autoimmune hepatitis	Gut microbiota abundance (k_Bacteria.p_Proteobacteria.c_Betaproteobacteria.o_Burkholderiales.f_Oxalobacteraceae.g_Oxalobacter)	rs3745098	T	G	T	G	0.12849	0.0273588	2.64692e-06	0.0013	0.0476	0.9776	TRUE	0.00815616	63.6149
Autoimmune hepatitis	Gut microbiota abundance (k_Bacteria.p_Proteobacteria.c_Betaproteobacteria.o_Burkholderiales.f_Oxalobacteraceae.g_Oxalobacter)	rs4889373	G	A	G	A	0.13065	0.0292224	7.78987e-06	0.064	0.0598	0.2849	TRUE	0.00687847	53.5804
Autoimmune hepatitis	Gut microbiota abundance (k_Bacteria.p_Proteobacteria.c_Betaproteobacteria.o_Burkholderiales.f_Oxalobacteraceae.g_Oxalobacter)	rs73918563	C	T	C	T	-0.273779	0.0585682	2.94632e-06	-0.0037	0.1335	0.9777	TRUE	0.00798943	62.304
Autoimmune hepatitis	Gut microbiota abundance (k_Bacteria.p_Proteobacteria.c_Betaproteobacteria.o_Burkholderiales.f_Sutterellaceae.g_Parasutterella)	rs10036326	C	T	C	T	0.245305	0.0524537	2.91662e-06	0.0116	0.1202	0.9235	TRUE	0.0063653	49.5574
Autoimmune hepatitis	Gut microbiota abundance (k_Bacteria.p_Proteobacteria.c_Betaproteobacteria.o_Burkholderiales.f_Sutterellaceae.g_Parasutterella)	rs10177566	T	C	T	C	-0.113852	0.0253065	6.8303e-06	-0.1434	0.0564	0.01108	TRUE	0.00505785	39.3264
Autoimmune hepatitis	Gut microbiota abundance (k_Bacteria.p_Proteobacteria.c_Betaproteobacteria.o_Burkholderiales.f_Sutterellaceae.g_Parasutterella)	rs10981640	A	C	A	C	-0.137657	0.0293955	2.82813e-06	0.1842	0.0624	0.00315	TRUE	0.00547392	42.5793
Autoimmune hepatitis	Gut microbiota abundance (k_Bacteria.p_Proteobacteria.c_Betaproteobacteria.o_Burkholderiales.f_Sutterellaceae.g_Parasutterella)	rs11067048	C	G	C	G	0.106493	0.0229062	3.33388e-06	0.0813	0.0522	0.1193	TRUE	0.00537206	41.7827
Autoimmune hepatitis	Gut microbiota abundance (k_Bacteria.p_Proteobacteria.c_Betaproteobacteria.o_Burkholderiales.f_Sutterellaceae.g_Parasutterella)	rs11595913	C	T	C	T	0.142761	0.0310618	4.30646e-06	0.0775	0.0694	0.2638	TRUE	0.00535031	41.6126
Autoimmune hepatitis	Gut microbiota abundance (k_Bacteria.p_Proteobacteria.c_Betaproteobacteria.o_Burkholderiales.f_Sutterellaceae.g_Parasutterella)	rs11715674	C	T	C	T	-0.132411	0.0265641	6.20969e-07	0.0857	0.0567	0.1308	TRUE	0.00609152	47.4128
Autoimmune hepatitis	Gut microbiota abundance (k_Bacteria.p_Proteobacteria.c_Betaproteobacteria.o_Burkholderiales.f_Sutterellaceae.g_Parasutterella)	rs17472393	G	C	G	C	0.229104	0.0517916	9.70845e-06	-0.0808	0.0914	0.3772	TRUE	0.00593673	46.2008
Autoimmune hepatitis	Gut microbiota abundance (k_Bacteria.p_Proteobacteria.c_Betaproteobacteria.o_Burkholderiales.f_Sutterellaceae.g_Parasutterella)	rs2384942	G	C	G	C	0.106283	0.0231742	4.51211e-06	0.0057	0.0532	0.9151	TRUE	0.00525627	40.8774
Autoimmune hepatitis	Gut microbiota abundance (k_Bacteria.p_Proteobacteria.c_Betaproteobacteria.o_Burkholderiales.f_Sutterellaceae.g_Parasutterella)	rs34613239	A	G	A	G	-0.15271	0.0330225	3.75656e-06	-0.0653	0.0741	0.3778	TRUE	0.00517708	40.2583
Autoimmune hepatitis	Gut microbiota abundance (k_Bacteria.p_Proteobacteria.c_Betaproteobacteria.o_Burkholderiales.f_Sutterellaceae.g_Parasutterella)	rs56085972	T	C	T	C	0.118084	0.0260299	5.71979e-06	-0.066	0.056	0.2384	TRUE	0.00511212	39.7505
Autoimmune hepatitis	Gut microbiota abundance (k_Bacteria.p_Proteobacteria.c_Betaproteobacteria.o_Burkholderiales.f_Sutterellaceae.g_Parasutterella)	rs6026349	T	C	T	C	0.112082	0.0236565	2.15953e-06	-0.0342	0.0494	0.4879	TRUE	0.00553967	43.0936
Autoimmune hepatitis	Gut microbiota abundance (k_Bacteria.p_Proteobacteria.c_Betaproteobacteria.o_Burkholderiales.f_Sutterellaceae.g_Parasutterella)	rs62003625	T	C	T	C	0.152309	0.0330808	4.14133e-06	-0.0219	0.0761	0.7732	TRUE	0.00530303	41.2429
Autoimmune hepatitis	Gut microbiota abundance (k_Bacteria.p_Proteobacteria.c_Betaproteobacteria.o_Burkholderiales.f_Sutterellaceae.g_Parasutterella)	rs9847008	G	T	G	T	-0.122326	0.0261521	2.90402e-06	0.0195	0.0584	0.738901	TRUE	0.00558389	43.4395
Autoimmune hepatitis	Gut microbiota abundance (k_Bacteria.p_Proteobacteria.c_Betaproteobacteria.o_Burkholderiales.f_Sutterellaceae.g_Sutterellaceae_unclassified)	rs10898147	T	C	T	C	-0.136615	0.0303855	6.92213e-06	-0.0112	0.054	0.8363	TRUE	0.00667544	51.9883
Autoimmune hepatitis	Gut microbiota abundance (k_Bacteria.p_Proteobacteria.c_Betaproteobacteria.o_Burkholderiales.f_Sutterellaceae.g_Sutterellaceae_unclassified)	rs116693483	T	G	T	G	0.281141	0.0600215	2.81333e-06	-0.0725	0.1145	0.5264	TRUE	0.00840005	65.5332
Autoimmune hepatitis	Gut microbiota abundance (k_Bacteria.p_Proteobacteria.c_Betaproteobacteria.o_Burkholderiales.f_Sutterellaceae.g_Sutterellaceae_unclassified)	rs1685109	C	T	C	T	-0.198968	0.0448762	9.26275e-06	-0.0141	0.0742	0.8496	TRUE	0.00643914	50.136
Autoimmune hepatitis	Gut microbiota abundance (k_Bacteria.p_Proteobacteria.c_Betaproteobacteria.o_Burkholderiales.f_Sutterellaceae.g_Sutterellaceae_unclassified)	rs1985586	T	G	T	G	-0.113169	0.0256005	9.84419e-06	-0.0622	0.0483	0.198	TRUE	0.00638872	49.7409
Autoimmune hepatitis	Gut microbiota abundance (k_Bacteria.p_Proteobacteria.c_Betaproteobacteria.o_Burkholderiales.f_Sutterellaceae.g_Sutterellaceae_unclassified)	rs56246718	G	C	G	C	0.142216	0.0304435	2.99034e-06	-0.0164	0.0624	0.7926	TRUE	0.00787597	61.4122
Autoimmune hepatitis	Gut microbiota abundance (k_Bacteria.p_Proteobacteria.c_Betaproteobacteria.o_Burkholderiales.f_Sutterellaceae.g_Sutterellaceae_unclassified)	rs62501151	T	G	T	G	-0.1337	0.0291896	4.64098e-06	-0.0042	0.0551	0.9394	TRUE	0.00712611	55.5233
Autoimmune hepatitis	Gut microbiota abundance (k_Bacteria.p_Proteobacteria.c_Betaproteobacteria.o_Burkholderiales.f_Sutterellaceae.g_Sutterella)	rs11783357	T	C	T	C	-0.110598	0.0241028	4.46293e-06	-0.0261	0.0543	0.6307	TRUE	0.00391329	30.3921
Autoimmune hepatitis	Gut microbiota abundance (k_Bacteria.p_Proteobacteria.c_Betaproteobacteria.o_Burkholderiales.f_Sutterellaceae.g_Sutterella)	rs1421280	T	C	T	C	-0.104294	0.0234077	8.36855e-06	0.046	0.0539	0.3933	TRUE	0.00351652	27.2998
Autoimmune hepatitis	Gut microbiota abundance (k_Bacteria.p_Proteobacteria.c_Betaproteobacteria.o_Burkholderiales.f_Sutterellaceae.g_Sutterella)	rs61790480	T	G	T	G	0.164248	0.0361573	5.55636e-06	0.203	0.0983	0.0389798	TRUE	0.003818	29.6492
Autoimmune hepatitis	Gut microbiota abundance (k_Bacteria.p_Proteobacteria.c_Betaproteobacteria.o_Burkholderiales.f_Sutterellaceae.g_Sutterella)	rs7179502	A	G	A	G	0.102337	0.0218584	2.84368e-06	-0.0768	0.0591	0.194	TRUE	0.00407063	31.6191
Autoimmune hepatitis	Gut microbiota abundance (k_Bacteria.p_Proteobacteria.c_Deltaproteobacteria.o_Desulfovibrionales.f_Desulfovibrionaceae.g_Bilophila)	rs12913320	T	C	T	C	-0.0932645	0.0208999	8.10289e-06	0.0206	0.0539	0.7022	TRUE	0.00314463	24.4036
Autoimmune hepatitis	Gut microbiota abundance (k_Bacteria.p_Proteobacteria.c_Deltaproteobacteria.o_Desulfovibrionales.f_Desulfovibrionaceae.g_Bilophila)	rs13009600	A	G	A	G	0.0773765	0.0174601	9.35255e-06	-0.012	0.0497	0.8091	TRUE	0.00282955	21.9515
Autoimmune hepatitis	Gut microbiota abundance (k_Bacteria.p_Proteobacteria.c_Deltaproteobacteria.o_Desulfovibrionales.f_Desulfovibrionaceae.g_Bilophila)	rs2579005	G	T	G	T	0.0910688	0.01924	2.20897e-06	0.0374	0.0518	0.4706	TRUE	0.00347696	26.9916
Autoimmune hepatitis	Gut microbiota abundance (k_Bacteria.p_Proteobacteria.c_Deltaproteobacteria.o_Desulfovibrionales.f_Desulfovibrionaceae.g_Bilophila)	rs2990682	G	C	G	C	0.0864227	0.0187368	3.97942e-06	-0.0582	0.0517	0.2605	TRUE	0.00316464	24.5594
Autoimmune hepatitis	Gut microbiota abundance (k_Bacteria.p_Proteobacteria.c_Deltaproteobacteria.o_Desulfovibrionales.f_Desulfovibrionaceae.g_Bilophila)	rs6958516	C	G	C	G	-0.090388	0.0189915	1.94178e-06	0.0493	0.0497	0.3209	TRUE	0.00346715	26.9152
Autoimmune hepatitis	Gut microbiota abundance (k_Bacteria.p_Proteobacteria.c_Deltaproteobacteria.o_Desulfovibrionales.f_Desulfovibrionaceae.g_Bilophila)	rs73539554	T	C	T	C	-0.161697	0.0341716	2.22418e-06	0.0575	0.1099	0.6009	TRUE	0.0041273	32.0611
Autoimmune hepatitis	Gut microbiota abundance (k_Bacteria.p_Proteobacteria.c_Deltaproteobacteria.o_Desulfovibrionales.f_Desulfovibrionaceae.g_Bilophila)	rs77848425	T	C	T	C	0.12911	0.0284778	5.79562e-06	0.0367	0.0829	0.6579	TRUE	0.00317478	24.6383
Autoimmune hepatitis	Gut microbiota abundance (k_Bacteria.p_Proteobacteria.c_Deltaproteobacteria.o_Desulfovibrionales.f_Desulfovibrionaceae.g_Desulfovibrio)	rs12466754	T	C	T	C	-0.208624	0.0464826	7.18224e-06	0.1	0.1012	0.3234	TRUE	0.00704143	54.8588
Autoimmune hepatitis	Gut microbiota abundance (k_Bacteria.p_Proteobacteria.c_Deltaproteobacteria.o_Desulfovibrionales.f_Desulfovibrionaceae.g_Desulfovibrio)	rs2477580	G	A	G	A	0.146444	0.0302167	1.25693e-06	-0.1068	0.0598	0.0738499	TRUE	0.00810135	63.1839
Autoimmune hepatitis	Gut microbiota abundance (k_Bacteria.p_Proteobacteria.c_Gammaproteobacteria.o_Enterobacteriales.f_Enterobacteriaceae.g_Escherichia)	rs112572980	G	A	G	A	0.195442	0.0433271	6.45684e-06	-0.0158	0.0947	0.8675	TRUE	0.00384286	29.843
Autoimmune hepatitis	Gut microbiota abundance (k_Bacteria.p_Proteobacteria.c_Gammaproteobacteria.o_Enterobacteriales.f_Enterobacteriaceae.g_Escherichia)	rs115534005	C	T	C	T	0.222864	0.0454974	9.66207e-07	-0.1252	0.1315	0.341	TRUE	0.00477703	37.1325
Autoimmune hepatitis	Gut microbiota abundance (k_Bacteria.p_Proteobacteria.c_Gammaproteobacteria.o_Enterobacteriales.f_Enterobacteriaceae.g_Escherichia)	rs11676886	G	A	G	A	0.0901209	0.020233	8.42287e-06	0.0509	0.0495	0.3032	TRUE	0.00378675	29.4056
Autoimmune hepatitis	Gut microbiota abundance (k_Bacteria.p_Proteobacteria.c_Gammaproteobacteria.o_Enterobacteriales.f_Enterobacteriaceae.g_Escherichia)	rs11731238	G	A	G	A	-0.176657	0.0397182	8.67681e-06	-0.1908	0.1611	0.2364	TRUE	0.00388342	30.1592
Autoimmune hepatitis	Gut microbiota abundance (k_Bacteria.p_Proteobacteria.c_Gammaproteobacteria.o_Enterobacteriales.f_Enterobacteriaceae.g_Escherichia)	rs13138313	T	C	T	C	0.090024	0.0192643	2.96702e-06	0.1143	0.0519	0.0275499	TRUE	0.00393267	30.5433
Autoimmune hepatitis	Gut microbiota abundance (k_Bacteria.p_Proteobacteria.c_Gammaproteobacteria.o_Enterobacteriales.f_Enterobacteriaceae.g_Escherichia)	rs17058001	T	C	T	C	0.181601	0.0405322	7.44938e-06	0.1382	0.1066	0.195	TRUE	0.0036775	28.5541
Autoimmune hepatitis	Gut microbiota abundance (k_Bacteria.p_Proteobacteria.c_Gammaproteobacteria.o_Enterobacteriales.f_Enterobacteriaceae.g_Escherichia)	rs1983438	G	A	G	A	0.0865054	0.0195812	9.97195e-06	0.0519	0.0498	0.2972	TRUE	0.00355524	27.6014
Autoimmune hepatitis	Gut microbiota abundance (k_Bacteria.p_Proteobacteria.c_Gammaproteobacteria.o_Enterobacteriales.f_Enterobacteriaceae.g_Escherichia)	rs2362966	C	G	C	G	0.184059	0.0411597	7.75515e-06	0.0427	0.1063	0.687999	TRUE	0.00423476	32.8994
Autoimmune hepatitis	Gut microbiota abundance (k_Bacteria.p_Proteobacteria.c_Gammaproteobacteria.o_Enterobacteriales.f_Enterobacteriaceae.g_Escherichia)	rs2791437	A	G	A	G	-0.116971	0.0252604	3.64603e-06	0.0136	0.0701	0.846	TRUE	0.00425052	33.0223
Autoimmune hepatitis	Gut microbiota abundance (k_Bacteria.p_Proteobacteria.c_Gammaproteobacteria.o_Enterobacteriales.f_Enterobacteriaceae.g_Escherichia)	rs62242204	A	G	A	G	-0.102919	0.0232348	9.44409e-06	0.0605	0.0617	0.3268	TRUE	0.00379343	29.4577
Autoimmune hepatitis	Gut microbiota abundance (k_Bacteria.p_Proteobacteria.c_Gammaproteobacteria.o_Pasteurellales.f_Pasteurellaceae.g_Haemophilus)	rs56162052	C	T	C	T	-0.159873	0.0336197	1.98112e-06	-0.0105	0.052	0.8407	TRUE	0.0101817	79.5758
Autoimmune hepatitis	Gut microbiota abundance (k_Bacteria.p_Proteobacteria.c_Gammaproteobacteria.o_Pasteurellales.f_Pasteurellaceae.g_Haemophilus)	rs7132825	A	G	A	G	0.230437	0.0506019	5.26538e-06	0.1701	0.0933	0.0682905	TRUE	0.00839763	65.5142
Autoimmune hepatitis	Gut microbiota abundance (k_Bacteria.p_Proteobacteria.c_Gammaproteobacteria.o_Pasteurellales.f_Pasteurellaceae.g_Haemophilus)	rs76236729	T	C	T	C	0.188796	0.0426104	9.39053e-06	0.0887	0.0699	0.2047	TRUE	0.00802776	62.6053
Autoimmune hepatitis	Gut microbiota abundance (k_Bacteria.p_Proteobacteria.c_Gammaproteobacteria.o_Pasteurellales.f_Pasteurellaceae.g_Haemophilus)	rs7651754	C	T	C	T	-0.215544	0.0475535	5.82452e-06	-0.0887	0.0836	0.2887	TRUE	0.00905211	70.6668
Autoimmune hepatitis	Gut microbiota abundance (k_Bacteria.p_Proteobacteria.c_Gammaproteobacteria.o_Pasteurellales.f_Pasteurellaceae.g_Haemophilus)	rs983309	G	T	G	T	-0.197113	0.043067	4.71933e-06	0.0619	0.0692	0.3707	TRUE	0.00853188	66.5706
Autoimmune hepatitis	Gut microbiota abundance (k_Bacteria.p_Verrucomicrobia.c_Verrucomicrobiae.o_Verrucomicrobiales.f_Verrucomicrobiaceae.g_Akkermansia)	rs12710731	T	C	T	C	0.0910033	0.019938	5.01153e-06	0.0634	0.0509	0.213	TRUE	0.00341518	26.5103
Autoimmune hepatitis	Gut microbiota abundance (k_Bacteria.p_Verrucomicrobia.c_Verrucomicrobiae.o_Verrucomicrobiales.f_Verrucomicrobiaceae.g_Akkermansia)	rs1298928	G	T	G	T	0.106723	0.0236369	6.32936e-06	0.0453	0.0674	0.5019	TRUE	0.00340516	26.4324
Autoimmune hepatitis	Gut microbiota abundance (k_Bacteria.p_Verrucomicrobia.c_Verrucomicrobiae.o_Verrucomicrobiales.f_Verrucomicrobiaceae.g_Akkermansia)	rs1532932	G	A	G	A	-0.100048	0.0223097	7.30853e-06	0.0187	0.059	0.751799	TRUE	0.00335902	26.073
Autoimmune hepatitis	Gut microbiota abundance (k_Bacteria.p_Verrucomicrobia.c_Verrucomicrobiae.o_Verrucomicrobiales.f_Verrucomicrobiaceae.g_Akkermansia)	rs2523176	T	C	T	C	0.10972	0.0241811	5.69443e-06	0.0638	0.0754	0.397	TRUE	0.00391098	30.3741
Autoimmune hepatitis	Gut microbiota abundance (k_Bacteria.p_Verrucomicrobia.c_Verrucomicrobiae.o_Verrucomicrobiales.f_Verrucomicrobiaceae.g_Akkermansia)	rs35895642	T	C	T	C	0.109922	0.0229031	1.59122e-06	0.1092	0.0587	0.0628507	TRUE	0.00384586	29.8664
Autoimmune hepatitis	Gut microbiota abundance (k_Bacteria.p_Verrucomicrobia.c_Verrucomicrobiae.o_Verrucomicrobiales.f_Verrucomicrobiaceae.g_Akkermansia)	rs36119306	T	A	T	A	0.108922	0.0234519	3.4091e-06	-0.045	0.0631	0.476	TRUE	0.00375797	29.1813
Autoimmune hepatitis	Gut microbiota abundance (k_Bacteria.p_Verrucomicrobia.c_Verrucomicrobiae.o_Verrucomicrobiales.f_Verrucomicrobiaceae.g_Akkermansia)	rs4670221	G	C	G	C	-0.0902391	0.020143	7.46689e-06	-0.0439	0.0508	0.3866	TRUE	0.00347272	26.9586
Autoimmune hepatitis	Gut microbiota abundance (k_Bacteria.p_Verrucomicrobia.c_Verrucomicrobiae.o_Verrucomicrobiales.f_Verrucomicrobiaceae.g_Akkermansia)	rs55926131	T	C	T	C	-0.105925	0.0202555	1.70043e-07	0.0319	0.0475	0.501601	TRUE	0.00533099	41.4615
Autoimmune hepatitis	Gut microbiota abundance (k_Bacteria.p_Verrucomicrobia.c_Verrucomicrobiae.o_Verrucomicrobiales.f_Verrucomicrobiaceae.g_Akkermansia)	rs68058313	T	C	T	C	0.190878	0.0392882	1.18329e-06	0.0066	0.0847	0.9381	TRUE	0.00437701	34.0094
Autoimmune hepatitis	Gut microbiota abundance (k_Bacteria.p_Verrucomicrobia.c_Verrucomicrobiae.o_Verrucomicrobiales.f_Verrucomicrobiaceae.g_Akkermansia)	rs6823767	C	T	C	T	0.0928428	0.0207196	7.43207e-06	0.0029	0.0517	0.956	TRUE	0.00332796	25.8311
Autoimmune hepatitis	Gut microbiota abundance (k_Bacteria.p_Verrucomicrobia.c_Verrucomicrobiae.o_Verrucomicrobiales.f_Verrucomicrobiaceae.g_Akkermansia)	rs7482174	G	A	G	A	-0.0853347	0.0189556	6.73736e-06	-0.0385	0.0515	0.4552	TRUE	0.00353234	27.423
Autoimmune hepatitis	Gut microbiota abundance (k_Bacteria.p_Verrucomicrobia.c_Verrucomicrobiae.o_Verrucomicrobiales.f_Verrucomicrobiaceae.g_Akkermansia)	rs79041579	A	G	A	G	0.127155	0.0244433	1.97088e-07	-0.0829	0.0602	0.1683	TRUE	0.00483266	37.567
Autoimmune hepatitis	Gut microbiota abundance (k_Bacteria.p_Verrucomicrobia.c_Verrucomicrobiae.o_Verrucomicrobiales.f_Verrucomicrobiaceae.g_Akkermansia)	rs7912369	G	A	G	A	0.0884855	0.0199341	9.04191e-06	-0.0153	0.0531	0.772499	TRUE	0.00327065	25.3848
Autoimmune hepatitis	Gut microbiota abundance (k_Bacteria.p_Verrucomicrobia.c_Verrucomicrobiae.o_Verrucomicrobiales.f_Verrucomicrobiaceae.g_Akkermansia)	rs9368149	G	A	G	A	-0.124406	0.0259934	1.70067e-06	-0.1179	0.0681	0.0832492	TRUE	0.00441818	34.3308
Autoimmune hepatitis	Gut microbiota abundance (k_Bacteria.p_Actinobacteria.c_Actinobacteria.o_Actinomycetales)	rs13236023	A	G	A	G	0.136667	0.0305984	7.95225e-06	0.0905	0.0493	0.0665902	TRUE	0.0091992	71.8257
Autoimmune hepatitis	Gut microbiota abundance (k_Bacteria.p_Actinobacteria.c_Actinobacteria.o_Actinomycetales)	rs7334276	C	T	C	T	0.196266	0.0428465	4.63479e-06	0.0832	0.0669	0.2134	TRUE	0.00993914	77.661
Autoimmune hepatitis	Gut microbiota abundance (k_Bacteria.p_Actinobacteria.c_Actinobacteria.o_Actinomycetales)	rs888195	C	G	C	G	0.159694	0.031906	5.58239e-07	0.0393	0.0509	0.4407	TRUE	0.0113763	89.0196
Autoimmune hepatitis	Gut microbiota abundance (k_Bacteria.p_Actinobacteria.c_Actinobacteria.o_Bifidobacteriales)	rs10455532	G	A	G	A	-0.0769356	0.0167272	4.23662e-06	0.0047	0.0483	0.9222	TRUE	0.00292687	22.7087
Autoimmune hepatitis	Gut microbiota abundance (k_Bacteria.p_Actinobacteria.c_Actinobacteria.o_Bifidobacteriales)	rs10873640	T	C	T	C	0.0909807	0.0201028	6.01742e-06	0.0535	0.0547	0.3281	TRUE	0.00302773	23.4937
Autoimmune hepatitis	Gut microbiota abundance (k_Bacteria.p_Actinobacteria.c_Actinobacteria.o_Bifidobacteriales)	rs11732081	T	C	T	C	0.0783349	0.0174252	6.94065e-06	0.0274	0.0479	0.567	TRUE	0.0028436	22.0608
Autoimmune hepatitis	Gut microbiota abundance (k_Bacteria.p_Actinobacteria.c_Actinobacteria.o_Bifidobacteriales)	rs12657170	C	T	C	T	0.0785189	0.0167389	2.72151e-06	-0.0469	0.0492	0.3411	TRUE	0.00306679	23.7977
Autoimmune hepatitis	Gut microbiota abundance (k_Bacteria.p_Actinobacteria.c_Actinobacteria.o_Bifidobacteriales)	rs1546579	T	C	T	C	-0.0772113	0.0172048	7.19731e-06	-0.0029	0.0512	0.9545	TRUE	0.00287378	22.2957
Autoimmune hepatitis	Gut microbiota abundance (k_Bacteria.p_Actinobacteria.c_Actinobacteria.o_Bifidobacteriales)	rs182549	T	C	T	C	-0.153278	0.0196365	5.91425e-15	-0.0121	0.0533	0.8204	TRUE	0.00869106	67.8235
Autoimmune hepatitis	Gut microbiota abundance (k_Bacteria.p_Actinobacteria.c_Actinobacteria.o_Bifidobacteriales)	rs34823013	G	T	G	T	-0.0869105	0.0194389	7.78736e-06	-0.059	0.0524	0.26	TRUE	0.00338372	26.2653
Autoimmune hepatitis	Gut microbiota abundance (k_Bacteria.p_Actinobacteria.c_Actinobacteria.o_Bifidobacteriales)	rs4472164	G	A	G	A	-0.125369	0.0275371	5.29493e-06	0.1647	0.098	0.0926808	TRUE	0.00290861	22.5666
Autoimmune hepatitis	Gut microbiota abundance (k_Bacteria.p_Actinobacteria.c_Actinobacteria.o_Bifidobacteriales)	rs4851317	G	T	G	T	0.0860767	0.0186356	3.85709e-06	0.0206	0.058	0.7225	TRUE	0.00314313	24.3919
Autoimmune hepatitis	Gut microbiota abundance (k_Bacteria.p_Actinobacteria.c_Actinobacteria.o_Bifidobacteriales)	rs4859454	T	C	T	C	0.122763	0.0263015	3.04839e-06	-0.0166	0.0685	0.8089	TRUE	0.00304732	23.6461
Autoimmune hepatitis	Gut microbiota abundance (k_Bacteria.p_Actinobacteria.c_Actinobacteria.o_Bifidobacteriales)	rs61939486	C	T	C	T	-0.110897	0.0243794	5.39473e-06	-0.0339	0.0759	0.6555	TRUE	0.00310239	24.0748
Autoimmune hepatitis	Gut microbiota abundance (k_Bacteria.p_Actinobacteria.c_Actinobacteria.o_Bifidobacteriales)	rs74452406	T	C	T	C	-0.175989	0.0339529	2.17947e-07	0.0552	0.0991	0.5772	TRUE	0.00415894	32.3079
Autoimmune hepatitis	Gut microbiota abundance (k_Bacteria.p_Actinobacteria.c_Actinobacteria.o_Bifidobacteriales)	rs77432108	T	A	T	A	0.0957298	0.0215477	8.88383e-06	0.1067	0.0705	0.1303	TRUE	0.00274899	21.3248
Autoimmune hepatitis	Gut microbiota abundance (k_Bacteria.p_Actinobacteria.c_Actinobacteria.o_Coriobacteriales)	rs11652058	A	G	A	G	0.0912553	0.0199153	4.60182e-06	0.0013	0.0598	0.9826	TRUE	0.00282991	21.9543
Autoimmune hepatitis	Gut microbiota abundance (k_Bacteria.p_Actinobacteria.c_Actinobacteria.o_Coriobacteriales)	rs2849714	C	T	C	T	0.122786	0.0269752	5.31876e-06	-0.0465	0.0762	0.5413	TRUE	0.0028816	22.3565
Autoimmune hepatitis	Gut microbiota abundance (k_Bacteria.p_Actinobacteria.c_Actinobacteria.o_Coriobacteriales)	rs28806584	C	G	C	G	-0.08201	0.017878	4.49211e-06	0.0304	0.0551	0.5818	TRUE	0.00284419	22.0654
Autoimmune hepatitis	Gut microbiota abundance (k_Bacteria.p_Actinobacteria.c_Actinobacteria.o_Coriobacteriales)	rs2907732	A	C	A	C	0.0825064	0.0175735	2.66686e-06	-0.0332	0.0801	0.6786	TRUE	0.00324876	25.2143
Autoimmune hepatitis	Gut microbiota abundance (k_Bacteria.p_Actinobacteria.c_Actinobacteria.o_Coriobacteriales)	rs4234207	G	A	G	A	0.118166	0.0242532	1.10365e-06	0.0993	0.0718	0.1668	TRUE	0.00318385	24.709
Autoimmune hepatitis	Gut microbiota abundance (k_Bacteria.p_Actinobacteria.c_Actinobacteria.o_Coriobacteriales)	rs550057	T	C	T	C	0.110155	0.0185759	3.02942e-09	0.0244	0.0524	0.642	TRUE	0.00455306	35.3836
Autoimmune hepatitis	Gut microbiota abundance (k_Bacteria.p_Actinobacteria.c_Actinobacteria.o_Coriobacteriales)	rs6793441	A	C	A	C	0.0834256	0.0186693	7.87372e-06	0.0933	0.054	0.0841996	TRUE	0.0030484	23.6545
Autoimmune hepatitis	Gut microbiota abundance (k_Bacteria.p_Actinobacteria.c_Actinobacteria.o_Coriobacteriales)	rs77502228	T	A	T	A	-0.160699	0.0353101	5.33716e-06	0.0732	0.1075	0.4957	TRUE	0.00279917	21.7152
Autoimmune hepatitis	Gut microbiota abundance (k_Bacteria.p_Actinobacteria.c_Actinobacteria.o_Coriobacteriales)	rs7831606	A	T	A	T	-0.0995627	0.0221652	7.06074e-06	0.0008	0.0595	0.9894	TRUE	0.0027161	21.069
Autoimmune hepatitis	Gut microbiota abundance (k_Bacteria.p_Actinobacteria.c_Actinobacteria.o_Coriobacteriales)	rs78362376	G	C	G	C	0.123064	0.026639	3.843e-06	-0.0793	0.0778	0.3076	TRUE	0.0028575	22.169
Autoimmune hepatitis	Gut microbiota abundance (k_Bacteria.p_Bacteroidetes.c_Bacteroidia.o_Bacteroidales)	rs10158939	A	G	A	G	0.0808508	0.0174673	3.67985e-06	0.0189	0.049	0.7	TRUE	0.00306658	23.796
Autoimmune hepatitis	Gut microbiota abundance (k_Bacteria.p_Bacteroidetes.c_Bacteroidia.o_Bacteroidales)	rs1023692	C	T	C	T	-0.0987338	0.0198976	6.97381e-07	0.1454	0.0554	0.008689	TRUE	0.00343914	26.697
Autoimmune hepatitis	Gut microbiota abundance (k_Bacteria.p_Bacteroidetes.c_Bacteroidia.o_Bacteroidales)	rs10836532	T	G	T	G	0.0839359	0.0175508	1.73173e-06	0.0418	0.0521	0.4233	TRUE	0.00321011	24.9134
Autoimmune hepatitis	Gut microbiota abundance (k_Bacteria.p_Bacteroidetes.c_Bacteroidia.o_Bacteroidales)	rs11657406	T	G	T	G	-0.101785	0.0218457	3.17344e-06	-0.0013	0.0624	0.9829	TRUE	0.00286979	22.2646
Autoimmune hepatitis	Gut microbiota abundance (k_Bacteria.p_Bacteroidetes.c_Bacteroidia.o_Bacteroidales)	rs13283363	G	A	G	A	0.164549	0.0311082	1.22614e-07	-0.0487	0.086	0.5714	TRUE	0.00427433	33.2082
Autoimmune hepatitis	Gut microbiota abundance (k_Bacteria.p_Bacteroidetes.c_Bacteroidia.o_Bacteroidales)	rs2603095	T	G	T	G	-0.0852399	0.0186016	4.59674e-06	0.0837	0.0514	0.1036	TRUE	0.00277341	21.5148
Autoimmune hepatitis	Gut microbiota abundance (k_Bacteria.p_Bacteroidetes.c_Bacteroidia.o_Bacteroidales)	rs2698177	G	A	G	A	-0.171814	0.0364749	2.47144e-06	-0.0944	0.1045	0.3663	TRUE	0.00302185	23.4479
Autoimmune hepatitis	Gut microbiota abundance (k_Bacteria.p_Bacteroidetes.c_Bacteroidia.o_Bacteroidales)	rs2807619	T	C	T	C	0.12989	0.0288403	6.67529e-06	-0.1449	0.0776	0.0617604	TRUE	0.00274004	21.2552
Autoimmune hepatitis	Gut microbiota abundance (k_Bacteria.p_Bacteroidetes.c_Bacteroidia.o_Bacteroidales)	rs28538857	T	C	T	C	0.176927	0.0392322	6.49083e-06	-0.0263	0.1207	0.8274	TRUE	0.00314464	24.4037
Autoimmune hepatitis	Gut microbiota abundance (k_Bacteria.p_Bacteroidetes.c_Bacteroidia.o_Bacteroidales)	rs73098732	A	G	A	G	0.0995352	0.0218816	5.39523e-06	0.0469	0.0681	0.4914	TRUE	0.00279587	21.6895
Autoimmune hepatitis	Gut microbiota abundance (k_Bacteria.p_Bacteroidetes.c_Bacteroidia.o_Bacteroidales)	rs74949229	A	G	A	G	0.147441	0.0284367	2.16147e-07	-0.0367	0.0905	0.6853	TRUE	0.00369858	28.7184
Autoimmune hepatitis	Gut microbiota abundance (k_Bacteria.p_Bacteroidetes.c_Bacteroidia.o_Bacteroidales)	rs783253	C	T	C	T	-0.0833995	0.0188585	9.76203e-06	0.0522	0.0547	0.3406	TRUE	0.00279548	21.6865
Autoimmune hepatitis	Gut microbiota abundance (k_Bacteria.p_Bacteroidetes.c_Bacteroidia.o_Bacteroidales)	rs9843097	T	C	T	C	0.0867558	0.0190768	5.42338e-06	0.014	0.0541	0.7962	TRUE	0.00275137	21.3433
Autoimmune hepatitis	Gut microbiota abundance (k_Bacteria.p_Firmicutes.c_Bacilli.o_Lactobacillales)	rs11694441	A	C	A	C	-0.156202	0.0340182	4.39612e-06	-0.0552	0.066	0.4029	TRUE	0.00535993	41.6879
Autoimmune hepatitis	Gut microbiota abundance (k_Bacteria.p_Firmicutes.c_Bacilli.o_Lactobacillales)	rs12064418	T	C	T	C	0.149719	0.0336029	8.36855e-06	-0.0598	0.0653	0.3601	TRUE	0.00611901	47.6281
Autoimmune hepatitis	Gut microbiota abundance (k_Bacteria.p_Firmicutes.c_Bacilli.o_Lactobacillales)	rs12889801	T	C	T	C	-0.101056	0.0226416	8.07105e-06	-0.0229	0.0476	0.6304	TRUE	0.00510612	39.7036
Autoimmune hepatitis	Gut microbiota abundance (k_Bacteria.p_Firmicutes.c_Bacilli.o_Lactobacillales)	rs1400577	G	A	G	A	-0.102174	0.0225061	5.63054e-06	-0.0011	0.0498	0.9831	TRUE	0.00500971	38.9503
Autoimmune hepatitis	Gut microbiota abundance (k_Bacteria.p_Firmicutes.c_Bacilli.o_Lactobacillales)	rs17052168	C	T	C	T	0.155888	0.0348837	7.86683e-06	-0.0552	0.0641	0.3893	TRUE	0.00504606	39.2343
Autoimmune hepatitis	Gut microbiota abundance (k_Bacteria.p_Firmicutes.c_Bacilli.o_Lactobacillales)	rs1960416	T	C	T	C	0.13484	0.029836	6.20226e-06	-0.0645	0.0647	0.3191	TRUE	0.00526929	40.9791
Autoimmune hepatitis	Gut microbiota abundance (k_Bacteria.p_Firmicutes.c_Bacilli.o_Lactobacillales)	rs3892326	C	T	C	T	-0.131019	0.0241887	6.07617e-08	0.0204	0.0505	0.6864	TRUE	0.00856969	66.8682
Autoimmune hepatitis	Gut microbiota abundance (k_Bacteria.p_Firmicutes.c_Bacilli.o_Lactobacillales)	rs75005855	A	T	A	T	-0.23429	0.051872	6.28116e-06	-0.1531	0.0917	0.0950802	TRUE	0.00559849	43.5538
Autoimmune hepatitis	Gut microbiota abundance (k_Bacteria.p_Firmicutes.c_Bacilli.o_Lactobacillales)	rs76752365	C	G	C	G	-0.159306	0.0326209	1.04193e-06	0.0189	0.081	0.8157	TRUE	0.00592846	46.1361
Autoimmune hepatitis	Gut microbiota abundance (k_Bacteria.p_Firmicutes.c_Bacilli.o_Lactobacillales)	rs7703260	C	T	C	T	-0.151658	0.0305978	7.17794e-07	0.0477	0.0606	0.431	TRUE	0.00603517	46.9715
Autoimmune hepatitis	Gut microbiota abundance (k_Bacteria.p_Firmicutes.c_Bacilli.o_Lactobacillales)	rs77655905	A	G	A	G	0.165351	0.0366567	6.45833e-06	-0.0075	0.0742	0.9195	TRUE	0.0050921	39.5941
Autoimmune hepatitis	Gut microbiota abundance (k_Bacteria.p_Firmicutes.c_Bacilli.o_Lactobacillales)	rs946119	T	C	T	C	-0.169496	0.036581	3.59617e-06	0.2048	0.081	0.0115199	TRUE	0.00551907	42.9325
Autoimmune hepatitis	Gut microbiota abundance (k_Bacteria.p_Firmicutes.c_Clostridia.o_Clostridiales)	rs1023692	C	T	C	T	0.0996851	0.0197632	4.55953e-07	0.1454	0.0554	0.008689	TRUE	0.00350594	27.2173
Autoimmune hepatitis	Gut microbiota abundance (k_Bacteria.p_Firmicutes.c_Clostridia.o_Clostridiales)	rs10766557	C	G	C	G	-0.076171	0.0169137	6.68405e-06	0.0422	0.0496	0.395	TRUE	0.00262897	20.3913
Autoimmune hepatitis	Gut microbiota abundance (k_Bacteria.p_Firmicutes.c_Clostridia.o_Clostridiales)	rs12675379	C	T	C	T	0.0754182	0.0165522	5.20415e-06	-0.0539	0.0499	0.2799	TRUE	0.00284106	22.041
Autoimmune hepatitis	Gut microbiota abundance (k_Bacteria.p_Firmicutes.c_Clostridia.o_Clostridiales)	rs34566098	G	A	G	A	0.174315	0.0380417	4.60087e-06	0.0614	0.1146	0.5921	TRUE	0.00309506	24.0177
Autoimmune hepatitis	Gut microbiota abundance (k_Bacteria.p_Firmicutes.c_Clostridia.o_Clostridiales)	rs601224	C	A	C	A	0.0738045	0.0164993	7.70602e-06	-0.0703	0.05	0.1597	TRUE	0.00258473	20.0473
Autoimmune hepatitis	Gut microbiota abundance (k_Bacteria.p_Firmicutes.c_Clostridia.o_Clostridiales)	rs74949229	A	G	A	G	-0.140257	0.0282447	6.84242e-07	-0.0367	0.0905	0.6853	TRUE	0.00334655	25.9758
Autoimmune hepatitis	Gut microbiota abundance (k_Bacteria.p_Firmicutes.c_Clostridia.o_Clostridiales)	rs7794348	A	G	A	G	0.161458	0.0354367	5.20811e-06	0.0026	0.1133	0.9816	TRUE	0.00270174	20.9573
Autoimmune hepatitis	Gut microbiota abundance (k_Bacteria.p_Firmicutes.c_Erysipelotrichia.o_Erysipelotrichales)	rs11652559	C	T	C	T	0.115997	0.025306	4.56667e-06	-0.0746	0.0553	0.1776	TRUE	0.00417979	32.4706
Autoimmune hepatitis	Gut microbiota abundance (k_Bacteria.p_Firmicutes.c_Erysipelotrichia.o_Erysipelotrichales)	rs4975752	G	T	G	T	-0.101685	0.0230142	9.94535e-06	-0.0316	0.0558	0.5713	TRUE	0.00367203	28.5115
Autoimmune hepatitis	Gut microbiota abundance (k_Bacteria.p_Firmicutes.c_Erysipelotrichia.o_Erysipelotrichales)	rs62131327	C	T	C	T	0.146411	0.0330701	9.54201e-06	0.0388	0.0691	0.5748	TRUE	0.00401883	31.2151
Autoimmune hepatitis	Gut microbiota abundance (k_Bacteria.p_Firmicutes.c_Erysipelotrichia.o_Erysipelotrichales)	rs73037929	T	G	T	G	-0.210453	0.0439456	1.67668e-06	0.2601	0.1024	0.01109	TRUE	0.00452372	35.1545
Autoimmune hepatitis	Gut microbiota abundance (k_Bacteria.p_Firmicutes.c_Erysipelotrichia.o_Erysipelotrichales)	rs73114746	T	C	T	C	0.153275	0.0332862	4.12933e-06	-0.0444	0.0775	0.5662	TRUE	0.00421502	32.7454
Autoimmune hepatitis	Gut microbiota abundance (k_Bacteria.p_Firmicutes.c_Erysipelotrichia.o_Erysipelotrichales)	rs733330	G	A	G	A	0.10053	0.0213377	2.46082e-06	0.0003	0.0535	0.9953	TRUE	0.00451638	35.0972
Autoimmune hepatitis	Gut microbiota abundance (k_Bacteria.p_Firmicutes.c_Erysipelotrichia.o_Erysipelotrichales)	rs75298326	T	A	T	A	-0.18366	0.041519	9.71136e-06	0.1507	0.1208	0.2124	TRUE	0.00376257	29.2171
Autoimmune hepatitis	Gut microbiota abundance (k_Bacteria.p_Firmicutes.c_Erysipelotrichia.o_Erysipelotrichales)	rs78685125	T	C	T	C	-0.174418	0.0392434	8.80887e-06	0.0306	0.1132	0.7867	TRUE	0.00379875	29.4992
Autoimmune hepatitis	Gut microbiota abundance (k_Bacteria.p_Firmicutes.c_Negativicutes.o_Selenomonadales)	rs10736970	C	T	C	T	-0.0913735	0.0204744	8.08872e-06	0.0118	0.0582	0.8392	TRUE	0.00319846	24.8227
Autoimmune hepatitis	Gut microbiota abundance (k_Bacteria.p_Firmicutes.c_Negativicutes.o_Selenomonadales)	rs12472147	G	A	G	A	-0.128329	0.0264956	1.27632e-06	-0.0505	0.0878	0.5652	TRUE	0.00406806	31.5991
Autoimmune hepatitis	Gut microbiota abundance (k_Bacteria.p_Firmicutes.c_Negativicutes.o_Selenomonadales)	rs12979658	G	A	G	A	-0.0935379	0.0203693	4.38793e-06	-0.0382	0.0507	0.4511	TRUE	0.00339739	26.3718
Autoimmune hepatitis	Gut microbiota abundance (k_Bacteria.p_Firmicutes.c_Negativicutes.o_Selenomonadales)	rs176564	G	A	G	A	-0.15334	0.0337662	5.59268e-06	0.0502	0.1021	0.623199	TRUE	0.00383826	29.8072
Autoimmune hepatitis	Gut microbiota abundance (k_Bacteria.p_Firmicutes.c_Negativicutes.o_Selenomonadales)	rs2282037	T	C	T	C	-0.102229	0.0186333	4.10393e-08	0.0109	0.0488	0.8232	TRUE	0.0052153	40.557
Autoimmune hepatitis	Gut microbiota abundance (k_Bacteria.p_Firmicutes.c_Negativicutes.o_Selenomonadales)	rs77764206	C	T	C	T	0.197354	0.0423653	3.18706e-06	0.0793	0.1467	0.5888	TRUE	0.0037309	28.9703
Autoimmune hepatitis	Gut microbiota abundance (k_Bacteria.p_Firmicutes.c_Negativicutes.o_Selenomonadales)	rs78791321	A	G	A	G	0.153277	0.0328393	3.04895e-06	-0.0048	0.0735	0.9475	TRUE	0.00349404	27.1247
Autoimmune hepatitis	Gut microbiota abundance (k_Bacteria.p_Proteobacteria.c_Betaproteobacteria.o_Burkholderiales)	rs11626416	A	G	A	G	-0.118366	0.0244903	1.34363e-06	0.0001	0.0824	0.9993	TRUE	0.00307242	23.8415
Autoimmune hepatitis	Gut microbiota abundance (k_Bacteria.p_Proteobacteria.c_Betaproteobacteria.o_Burkholderiales)	rs12646537	G	A	G	A	0.145092	0.0325072	8.0677e-06	0.0258	0.0977	0.791899	TRUE	0.00257288	19.9551
Autoimmune hepatitis	Gut microbiota abundance (k_Bacteria.p_Proteobacteria.c_Betaproteobacteria.o_Burkholderiales)	rs12734494	A	G	A	G	0.0791433	0.0164338	1.46545e-06	-0.0089	0.0491	0.8555	TRUE	0.00313029	24.292
Autoimmune hepatitis	Gut microbiota abundance (k_Bacteria.p_Proteobacteria.c_Betaproteobacteria.o_Burkholderiales)	rs2834333	A	C	A	C	-0.0774573	0.0161531	1.62521e-06	0.0306	0.0484	0.528	TRUE	0.00298323	23.1474
Autoimmune hepatitis	Gut microbiota abundance (k_Bacteria.p_Proteobacteria.c_Betaproteobacteria.o_Burkholderiales)	rs4711841	C	G	C	G	-0.0736587	0.0166717	9.9536e-06	0.0054	0.0542	0.9209	TRUE	0.00256763	19.9143
Autoimmune hepatitis	Gut microbiota abundance (k_Bacteria.p_Proteobacteria.c_Betaproteobacteria.o_Burkholderiales)	rs4895929	T	C	T	C	-0.0750869	0.0168552	8.39673e-06	0.0206	0.0493	0.677001	TRUE	0.00267395	20.7411
Autoimmune hepatitis	Gut microbiota abundance (k_Bacteria.p_Proteobacteria.c_Betaproteobacteria.o_Burkholderiales)	rs59033852	C	T	C	T	-0.152808	0.033767	6.0292e-06	-0.1405	0.0857	0.1011	TRUE	0.00283493	21.9934
Autoimmune hepatitis	Gut microbiota abundance (k_Bacteria.p_Proteobacteria.c_Betaproteobacteria.o_Burkholderiales)	rs62351959	T	C	T	C	0.0966807	0.0215448	7.20908e-06	0.0022	0.0676	0.9744	TRUE	0.00296423	22.9995
Autoimmune hepatitis	Gut microbiota abundance (k_Bacteria.p_Proteobacteria.c_Betaproteobacteria.o_Burkholderiales)	rs713716	A	G	A	G	-0.0844243	0.0186878	6.25432e-06	-0.0302	0.0574	0.5985	TRUE	0.00268929	20.8605
Autoimmune hepatitis	Gut microbiota abundance (k_Bacteria.p_Proteobacteria.c_Betaproteobacteria.o_Burkholderiales)	rs74034215	C	T	C	T	0.131772	0.0265053	6.64232e-07	-0.0069	0.0915	0.9395	TRUE	0.00344916	26.7751
Autoimmune hepatitis	Gut microbiota abundance (k_Bacteria.p_Proteobacteria.c_Betaproteobacteria.o_Burkholderiales)	rs78026425	G	C	G	C	0.130845	0.0292559	7.73375e-06	0.0442	0.0801	0.580899	TRUE	0.00266639	20.6823
Autoimmune hepatitis	Gut microbiota abundance (k_Bacteria.p_Proteobacteria.c_Betaproteobacteria.o_Burkholderiales)	rs79598028	T	C	T	C	0.12483	0.0261269	1.77207e-06	0.0053	0.0607	0.9307	TRUE	0.00328302	25.4811
Autoimmune hepatitis	Gut microbiota abundance (k_Bacteria.p_Proteobacteria.c_Betaproteobacteria.o_Burkholderiales)	rs9428844	C	T	C	T	-0.0888881	0.0200471	9.25209e-06	0.0001	0.0536	0.999	TRUE	0.00356335	27.6647
Autoimmune hepatitis	Gut microbiota abundance (k_Bacteria.p_Proteobacteria.c_Betaproteobacteria.o_Burkholderiales)	rs9673456	G	T	G	T	-0.0816041	0.0168395	1.25988e-06	-0.0198	0.0485	0.6834	TRUE	0.00324421	25.1789
Autoimmune hepatitis	Gut microbiota abundance (k_Bacteria.p_Proteobacteria.c_Deltaproteobacteria.o_Desulfovibrionales)	rs10087056	A	C	A	C	-0.0821294	0.0175092	2.72364e-06	-0.0538	0.048	0.263	TRUE	0.00319641	24.8067
Autoimmune hepatitis	Gut microbiota abundance (k_Bacteria.p_Proteobacteria.c_Deltaproteobacteria.o_Desulfovibrionales)	rs11219805	C	T	C	T	0.0953862	0.0196637	1.22916e-06	0.0094	0.053	0.8594	TRUE	0.0035358	27.45
Autoimmune hepatitis	Gut microbiota abundance (k_Bacteria.p_Proteobacteria.c_Deltaproteobacteria.o_Desulfovibrionales)	rs237461	C	T	C	T	-0.085199	0.018658	4.96284e-06	0.0103	0.05	0.8367	TRUE	0.00299402	23.2313
Autoimmune hepatitis	Gut microbiota abundance (k_Bacteria.p_Proteobacteria.c_Deltaproteobacteria.o_Desulfovibrionales)	rs2990682	G	C	G	C	0.0839456	0.0185872	6.29289e-06	-0.0582	0.0517	0.2605	TRUE	0.00298555	23.1654
Autoimmune hepatitis	Gut microbiota abundance (k_Bacteria.p_Proteobacteria.c_Deltaproteobacteria.o_Desulfovibrionales)	rs73539554	T	C	T	C	-0.152488	0.0339861	7.23086e-06	0.0575	0.1099	0.6009	TRUE	0.00366261	28.4381
Autoimmune hepatitis	Gut microbiota abundance (k_Bacteria.p_Proteobacteria.c_Deltaproteobacteria.o_Desulfovibrionales)	rs73966738	C	G	C	G	-0.127534	0.0287267	9.01426e-06	-0.1445	0.0798	0.0701294	TRUE	0.00299084	23.2065
Autoimmune hepatitis	Gut microbiota abundance (k_Bacteria.p_Proteobacteria.c_Gammaproteobacteria.o_Enterobacteriales)	rs112572980	G	A	G	A	0.190137	0.0427409	8.64371e-06	-0.0158	0.0947	0.8675	TRUE	0.00361433	28.0619
Autoimmune hepatitis	Gut microbiota abundance (k_Bacteria.p_Proteobacteria.c_Gammaproteobacteria.o_Enterobacteriales)	rs113117201	T	C	T	C	0.197277	0.0439409	7.13559e-06	-0.0678	0.1072	0.5273	TRUE	0.00430821	33.4725
Autoimmune hepatitis	Gut microbiota abundance (k_Bacteria.p_Proteobacteria.c_Gammaproteobacteria.o_Enterobacteriales)	rs115534005	C	T	C	T	0.229237	0.0447551	3.02246e-07	-0.1252	0.1315	0.341	TRUE	0.0050676	39.4026
Autoimmune hepatitis	Gut microbiota abundance (k_Bacteria.p_Proteobacteria.c_Gammaproteobacteria.o_Enterobacteriales)	rs13138313	T	C	T	C	0.0851979	0.0189585	6.9923e-06	0.1143	0.0519	0.0275499	TRUE	0.0035233	27.3526
Autoimmune hepatitis	Gut microbiota abundance (k_Bacteria.p_Proteobacteria.c_Gammaproteobacteria.o_Enterobacteriales)	rs13166339	G	A	G	A	-0.180471	0.0381965	2.3033e-06	0.0812	0.1494	0.5868	TRUE	0.00401151	31.158
Autoimmune hepatitis	Gut microbiota abundance (k_Bacteria.p_Proteobacteria.c_Gammaproteobacteria.o_Pasteurellales)	rs12254965	G	A	G	A	-0.194969	0.0437944	8.51079e-06	-0.0055	0.0699	0.9368	TRUE	0.00913478	71.3181
Autoimmune hepatitis	Gut microbiota abundance (k_Bacteria.p_Proteobacteria.c_Gammaproteobacteria.o_Pasteurellales)	rs56162052	C	T	C	T	-0.1566	0.0334111	2.77141e-06	-0.0105	0.052	0.8407	TRUE	0.0097897	76.4819
Autoimmune hepatitis	Gut microbiota abundance (k_Bacteria.p_Proteobacteria.c_Gammaproteobacteria.o_Pasteurellales)	rs7132825	A	G	A	G	0.225746	0.0503199	7.24953e-06	0.1701	0.0933	0.0682905	TRUE	0.00810242	63.1923
Autoimmune hepatitis	Gut microbiota abundance (k_Bacteria.p_Verrucomicrobia.c_Verrucomicrobiae.o_Verrucomicrobiales)	rs12710731	T	C	T	C	0.0909006	0.0199385	5.13831e-06	0.0634	0.0509	0.213	TRUE	0.00340747	26.4503
Autoimmune hepatitis	Gut microbiota abundance (k_Bacteria.p_Verrucomicrobia.c_Verrucomicrobiae.o_Verrucomicrobiales)	rs1298928	G	T	G	T	0.106828	0.0236374	6.20012e-06	0.0453	0.0674	0.5019	TRUE	0.00341187	26.4846
Autoimmune hepatitis	Gut microbiota abundance (k_Bacteria.p_Verrucomicrobia.c_Verrucomicrobiae.o_Verrucomicrobiales)	rs1532932	G	A	G	A	-0.099981	0.0223102	7.41498e-06	0.0187	0.059	0.751799	TRUE	0.00335452	26.0379
Autoimmune hepatitis	Gut microbiota abundance (k_Bacteria.p_Verrucomicrobia.c_Verrucomicrobiae.o_Verrucomicrobiales)	rs2523176	T	C	T	C	0.10957	0.0241816	5.86651e-06	0.0638	0.0754	0.397	TRUE	0.00390029	30.2908
Autoimmune hepatitis	Gut microbiota abundance (k_Bacteria.p_Verrucomicrobia.c_Verrucomicrobiae.o_Verrucomicrobiales)	rs35895642	T	C	T	C	0.109955	0.0229035	1.58045e-06	0.1092	0.0587	0.0628507	TRUE	0.00384817	29.8844
Autoimmune hepatitis	Gut microbiota abundance (k_Bacteria.p_Verrucomicrobia.c_Verrucomicrobiae.o_Verrucomicrobiales)	rs36119306	T	A	T	A	0.10891	0.0234524	3.41972e-06	-0.045	0.0631	0.476	TRUE	0.00375714	29.1749
Autoimmune hepatitis	Gut microbiota abundance (k_Bacteria.p_Verrucomicrobia.c_Verrucomicrobiae.o_Verrucomicrobiales)	rs4670221	G	C	G	C	-0.0901992	0.0201434	7.5398e-06	-0.0439	0.0508	0.3866	TRUE	0.00346965	26.9347
Autoimmune hepatitis	Gut microbiota abundance (k_Bacteria.p_Verrucomicrobia.c_Verrucomicrobiae.o_Verrucomicrobiales)	rs55926131	T	C	T	C	-0.105929	0.0202559	1.6993e-07	0.0319	0.0475	0.501601	TRUE	0.00533139	41.4647
Autoimmune hepatitis	Gut microbiota abundance (k_Bacteria.p_Verrucomicrobia.c_Verrucomicrobiae.o_Verrucomicrobiales)	rs68058313	T	C	T	C	0.190993	0.039289	1.16665e-06	0.0066	0.0847	0.9381	TRUE	0.00438228	34.0506
Autoimmune hepatitis	Gut microbiota abundance (k_Bacteria.p_Verrucomicrobia.c_Verrucomicrobiae.o_Verrucomicrobiales)	rs6823767	C	T	C	T	0.0928213	0.02072	7.47137e-06	0.0029	0.0517	0.956	TRUE	0.00332642	25.8191
Autoimmune hepatitis	Gut microbiota abundance (k_Bacteria.p_Verrucomicrobia.c_Verrucomicrobiae.o_Verrucomicrobiales)	rs7482174	G	A	G	A	-0.0852408	0.018956	6.89906e-06	-0.0385	0.0515	0.4552	TRUE	0.00352457	27.3625
Autoimmune hepatitis	Gut microbiota abundance (k_Bacteria.p_Verrucomicrobia.c_Verrucomicrobiae.o_Verrucomicrobiales)	rs79041579	A	G	A	G	0.127237	0.0244437	1.93691e-07	-0.0829	0.0602	0.1683	TRUE	0.00483889	37.6157
Autoimmune hepatitis	Gut microbiota abundance (k_Bacteria.p_Verrucomicrobia.c_Verrucomicrobiae.o_Verrucomicrobiales)	rs7912369	G	A	G	A	0.088363	0.0199345	9.30743e-06	-0.0153	0.0531	0.772499	TRUE	0.0032616	25.3143
Autoimmune hepatitis	Gut microbiota abundance (k_Bacteria.p_Verrucomicrobia.c_Verrucomicrobiae.o_Verrucomicrobiales)	rs9368149	G	A	G	A	-0.124432	0.0259939	1.69313e-06	-0.1179	0.0681	0.0832492	TRUE	0.00442003	34.3452
Autoimmune hepatitis	Gut microbiota abundance (k_Bacteria.p_Actinobacteria)	rs12955365	G	T	G	T	-0.0871341	0.0190617	4.8502e-06	-0.0066	0.0641	0.918	TRUE	0.00362613	28.1538
Autoimmune hepatitis	Gut microbiota abundance (k_Bacteria.p_Actinobacteria)	rs182549	T	C	T	C	-0.139992	0.0191018	2.32274e-13	-0.0121	0.0533	0.8204	TRUE	0.0072285	56.3268
Autoimmune hepatitis	Gut microbiota abundance (k_Bacteria.p_Actinobacteria)	rs2197344	C	G	C	G	-0.0843425	0.0165228	3.31482e-07	-0.0084	0.051	0.8685	TRUE	0.0033622	26.0977
Autoimmune hepatitis	Gut microbiota abundance (k_Bacteria.p_Actinobacteria)	rs318801	A	G	A	G	-0.103537	0.023416	9.7949e-06	0.0622	0.0611	0.3082	TRUE	0.0031134	24.1605
Autoimmune hepatitis	Gut microbiota abundance (k_Bacteria.p_Actinobacteria)	rs35344390	T	C	T	C	0.0894152	0.0191949	3.18875e-06	-0.0384	0.0568	0.499501	TRUE	0.00288805	22.4067
Autoimmune hepatitis	Gut microbiota abundance (k_Bacteria.p_Actinobacteria)	rs4851317	G	T	G	T	0.0822081	0.0180323	5.14127e-06	0.0206	0.058	0.7225	TRUE	0.00287101	22.2741
Autoimmune hepatitis	Gut microbiota abundance (k_Bacteria.p_Actinobacteria)	rs6044857	G	A	G	A	0.0799453	0.0168999	2.23929e-06	0.0407	0.0486	0.4028	TRUE	0.00303943	23.5847
Autoimmune hepatitis	Gut microbiota abundance (k_Bacteria.p_Actinobacteria)	rs61939486	C	T	C	T	-0.125014	0.0235191	1.06422e-07	-0.0339	0.0759	0.6555	TRUE	0.00398317	30.937
Autoimmune hepatitis	Gut microbiota abundance (k_Bacteria.p_Actinobacteria)	rs74452406	T	C	T	C	-0.150322	0.03268	4.22854e-06	0.0552	0.0991	0.5772	TRUE	0.00304963	23.6641
Autoimmune hepatitis	Gut microbiota abundance (k_Bacteria.p_Actinobacteria)	rs795981	T	C	T	C	-0.119768	0.0269254	8.66144e-06	0.0759	0.0775	0.3273	TRUE	0.00302857	23.5002
Autoimmune hepatitis	Gut microbiota abundance (k_Bacteria.p_Actinobacteria)	rs926010	A	C	A	C	0.104148	0.0205103	3.81795e-07	0.0247	0.0567	0.6633	TRUE	0.00389318	30.2353
Autoimmune hepatitis	Gut microbiota abundance (k_Bacteria.p_Bacteroidetes)	rs10158939	A	G	A	G	0.080857	0.0174673	3.6735e-06	0.0189	0.049	0.7	TRUE	0.00306705	23.7997
Autoimmune hepatitis	Gut microbiota abundance (k_Bacteria.p_Bacteroidetes)	rs1023692	C	T	C	T	-0.0986518	0.0198976	7.12328e-07	0.1454	0.0554	0.008689	TRUE	0.00343343	26.6525
Autoimmune hepatitis	Gut microbiota abundance (k_Bacteria.p_Bacteroidetes)	rs10836532	T	G	T	G	0.0838952	0.0175508	1.75182e-06	0.0418	0.0521	0.4233	TRUE	0.003207	24.8892
Autoimmune hepatitis	Gut microbiota abundance (k_Bacteria.p_Bacteroidetes)	rs11657406	T	G	T	G	-0.10175	0.0218457	3.19779e-06	-0.0013	0.0624	0.9829	TRUE	0.00286781	22.2492
Autoimmune hepatitis	Gut microbiota abundance (k_Bacteria.p_Bacteroidetes)	rs13283363	G	A	G	A	0.164662	0.0311082	1.20182e-07	-0.0487	0.086	0.5714	TRUE	0.0042802	33.254
Autoimmune hepatitis	Gut microbiota abundance (k_Bacteria.p_Bacteroidetes)	rs2603095	T	G	T	G	-0.0852199	0.0186016	4.6204e-06	0.0837	0.0514	0.1036	TRUE	0.00277211	21.5047
Autoimmune hepatitis	Gut microbiota abundance (k_Bacteria.p_Bacteroidetes)	rs2698177	G	A	G	A	-0.171532	0.0364749	2.56691e-06	-0.0944	0.1045	0.3663	TRUE	0.00301194	23.3707
Autoimmune hepatitis	Gut microbiota abundance (k_Bacteria.p_Bacteroidetes)	rs2807619	T	C	T	C	0.129821	0.0288402	6.7515e-06	-0.1449	0.0776	0.0617604	TRUE	0.00273713	21.2326
Autoimmune hepatitis	Gut microbiota abundance (k_Bacteria.p_Bacteroidetes)	rs28538857	T	C	T	C	0.176793	0.0392322	6.59614e-06	-0.0263	0.1207	0.8274	TRUE	0.00313988	24.3666
Autoimmune hepatitis	Gut microbiota abundance (k_Bacteria.p_Bacteroidetes)	rs73098732	A	G	A	G	0.0995841	0.0218816	5.33814e-06	0.0469	0.0681	0.4914	TRUE	0.00279861	21.7108
Autoimmune hepatitis	Gut microbiota abundance (k_Bacteria.p_Bacteroidetes)	rs74949229	A	G	A	G	0.147336	0.0284367	2.20485e-07	-0.0367	0.0905	0.6853	TRUE	0.00369331	28.6774
Autoimmune hepatitis	Gut microbiota abundance (k_Bacteria.p_Bacteroidetes)	rs783253	C	T	C	T	-0.0834354	0.0188585	9.67632e-06	0.0522	0.0547	0.3406	TRUE	0.00279789	21.7052
Autoimmune hepatitis	Gut microbiota abundance (k_Bacteria.p_Bacteroidetes)	rs9843097	T	C	T	C	0.0867353	0.0190768	5.45105e-06	0.014	0.0541	0.7962	TRUE	0.00275007	21.3332
Autoimmune hepatitis	Gut microbiota abundance (k_Bacteria.p_Firmicutes)	rs1023692	C	T	C	T	0.0981321	0.0197908	7.10461e-07	0.1454	0.0554	0.008689	TRUE	0.00339755	26.373
Autoimmune hepatitis	Gut microbiota abundance (k_Bacteria.p_Firmicutes)	rs10833110	A	C	A	C	-0.0754361	0.0169338	8.39905e-06	0.0433	0.0496	0.3833	TRUE	0.00257692	19.9865
Autoimmune hepatitis	Gut microbiota abundance (k_Bacteria.p_Firmicutes)	rs11940931	A	G	A	G	0.0905641	0.0184746	9.482e-07	0.0805	0.0514	0.1171	TRUE	0.00313502	24.3288
Autoimmune hepatitis	Gut microbiota abundance (k_Bacteria.p_Firmicutes)	rs34566098	G	A	G	A	0.171436	0.0380948	6.78719e-06	0.0614	0.1146	0.5921	TRUE	0.00299367	23.2285
Autoimmune hepatitis	Gut microbiota abundance (k_Bacteria.p_Firmicutes)	rs74949229	A	G	A	G	-0.143121	0.0282841	4.18986e-07	-0.0367	0.0905	0.6853	TRUE	0.00348461	27.0512
Autoimmune hepatitis	Gut microbiota abundance (k_Bacteria.p_Firmicutes)	rs7794348	A	G	A	G	0.160069	0.0354861	6.45952e-06	0.0026	0.1133	0.9816	TRUE	0.00265545	20.5973
Autoimmune hepatitis	Gut microbiota abundance (k_Bacteria.p_Firmicutes)	rs78416223	A	G	A	G	0.132672	0.0290479	4.9389e-06	-0.0295	0.076	0.6974	TRUE	0.00331616	25.7392
Autoimmune hepatitis	Gut microbiota abundance (k_Bacteria.p_Proteobacteria)	rs10943378	A	G	A	G	0.0932157	0.0205589	5.78522e-06	0.0169	0.0578	0.769699	TRUE	0.00276149	21.422
Autoimmune hepatitis	Gut microbiota abundance (k_Bacteria.p_Proteobacteria)	rs12598268	T	C	T	C	-0.160888	0.0324225	6.96931e-07	-0.0438	0.0651	0.5011	TRUE	0.00338996	26.3139
Autoimmune hepatitis	Gut microbiota abundance (k_Bacteria.p_Proteobacteria)	rs12661131	T	C	T	C	0.122143	0.0266441	4.55628e-06	-0.0756	0.0756	0.3171	TRUE	0.00291167	22.5904
Autoimmune hepatitis	Gut microbiota abundance (k_Bacteria.p_Proteobacteria)	rs1447497	T	C	T	C	0.0901888	0.0195661	4.03757e-06	0.0252	0.0557	0.6511	TRUE	0.00298418	23.1547
Autoimmune hepatitis	Gut microbiota abundance (k_Bacteria.p_Proteobacteria)	rs2004833	T	G	T	G	0.078305	0.0169375	3.77911e-06	-0.033	0.0495	0.5049	TRUE	0.00278454	21.6013
Autoimmune hepatitis	Gut microbiota abundance (k_Bacteria.p_Proteobacteria)	rs28431837	A	G	A	G	0.102889	0.0205544	5.56596e-07	-0.0609	0.0568	0.2838	TRUE	0.00329836	25.6006
Autoimmune hepatitis	Gut microbiota abundance (k_Bacteria.p_Proteobacteria)	rs35223586	G	A	G	A	-0.0792222	0.0175504	6.36209e-06	0.0418	0.0503	0.4054	TRUE	0.00311081	24.1403
Autoimmune hepatitis	Gut microbiota abundance (k_Bacteria.p_Proteobacteria)	rs68010592	G	A	G	A	-0.121611	0.0269624	6.47098e-06	0.0128	0.1094	0.9067	TRUE	0.00270974	21.0195
Autoimmune hepatitis	Gut microbiota abundance (k_Bacteria.p_Proteobacteria)	rs73232724	T	C	T	C	0.16743	0.0367397	5.18418e-06	-0.2226	0.1132	0.0493503	TRUE	0.00274141	21.2659
Autoimmune hepatitis	Gut microbiota abundance (k_Bacteria.p_Proteobacteria)	rs79965903	G	A	G	A	0.138401	0.031028	8.17674e-06	0.1434	0.0746	0.0544503	TRUE	0.00261972	20.3194
Autoimmune hepatitis	Gut microbiota abundance (k_Bacteria.p_Proteobacteria)	rs857127	G	T	G	T	0.0749198	0.0165775	6.20269e-06	0.0451	0.0479	0.3457	TRUE	0.00279711	21.6991
Autoimmune hepatitis	Gut microbiota abundance (k_Bacteria.p_Verrucomicrobia)	rs12710731	T	C	T	C	0.0908999	0.0199385	5.13913e-06	0.0634	0.0509	0.213	TRUE	0.00340742	26.4499
Autoimmune hepatitis	Gut microbiota abundance (k_Bacteria.p_Verrucomicrobia)	rs1298928	G	T	G	T	0.106846	0.0236374	6.17831e-06	0.0453	0.0674	0.5019	TRUE	0.00341302	26.4935
Autoimmune hepatitis	Gut microbiota abundance (k_Bacteria.p_Verrucomicrobia)	rs1532932	G	A	G	A	-0.0999821	0.0223102	7.41344e-06	0.0187	0.059	0.751799	TRUE	0.0033546	26.0385
Autoimmune hepatitis	Gut microbiota abundance (k_Bacteria.p_Verrucomicrobia)	rs2523176	T	C	T	C	0.109569	0.0241816	5.86786e-06	0.0638	0.0754	0.397	TRUE	0.00390022	30.2903
Autoimmune hepatitis	Gut microbiota abundance (k_Bacteria.p_Verrucomicrobia)	rs35895642	T	C	T	C	0.109958	0.0229035	1.57957e-06	0.1092	0.0587	0.0628507	TRUE	0.00384838	29.8861
Autoimmune hepatitis	Gut microbiota abundance (k_Bacteria.p_Verrucomicrobia)	rs36119306	T	A	T	A	0.108912	0.0234524	3.41822e-06	-0.045	0.0631	0.476	TRUE	0.00375728	29.1759
Autoimmune hepatitis	Gut microbiota abundance (k_Bacteria.p_Verrucomicrobia)	rs4670221	G	C	G	C	-0.0901857	0.0201434	7.56345e-06	-0.0439	0.0508	0.3866	TRUE	0.00346861	26.9266
Autoimmune hepatitis	Gut microbiota abundance (k_Bacteria.p_Verrucomicrobia)	rs55926131	T	C	T	C	-0.105945	0.020256	1.69223e-07	0.0319	0.0475	0.501601	TRUE	0.005333	41.4773
Autoimmune hepatitis	Gut microbiota abundance (k_Bacteria.p_Verrucomicrobia)	rs68058313	T	C	T	C	0.191006	0.039289	1.16469e-06	0.0066	0.0847	0.9381	TRUE	0.00438288	34.0552
Autoimmune hepatitis	Gut microbiota abundance (k_Bacteria.p_Verrucomicrobia)	rs6823767	C	T	C	T	0.0928241	0.02072	7.46672e-06	0.0029	0.0517	0.956	TRUE	0.00332662	25.8206
Autoimmune hepatitis	Gut microbiota abundance (k_Bacteria.p_Verrucomicrobia)	rs7482174	G	A	G	A	-0.0852574	0.018956	6.871e-06	-0.0385	0.0515	0.4552	TRUE	0.00352594	27.3732
Autoimmune hepatitis	Gut microbiota abundance (k_Bacteria.p_Verrucomicrobia)	rs79041579	A	G	A	G	0.127256	0.0244438	1.92872e-07	-0.0829	0.0602	0.1683	TRUE	0.00484034	37.627
Autoimmune hepatitis	Gut microbiota abundance (k_Bacteria.p_Verrucomicrobia)	rs7912369	G	A	G	A	0.088365	0.0199345	9.30315e-06	-0.0153	0.0531	0.772499	TRUE	0.00326175	25.3155
Autoimmune hepatitis	Gut microbiota abundance (k_Bacteria.p_Verrucomicrobia)	rs9368149	G	A	G	A	-0.124428	0.0259939	1.69457e-06	-0.1179	0.0681	0.0832492	TRUE	0.00441975	34.343
Autoimmune hepatitis	Gut microbiota abundance (k_Bacteria.p_Actinobacteria.c_Actinobacteria.o_Actinomycetales.f_Micrococcaceae.g_Rothia.s_Rothia_mucilaginosa)	rs1576176	C	A	C	A	-0.168022	0.0380378	9.99701e-06	-0.07	0.0579	0.2264	TRUE	0.0112512	88.0295
Autoimmune hepatitis	Gut microbiota abundance (k_Bacteria.p_Actinobacteria.c_Actinobacteria.o_Actinomycetales.f_Micrococcaceae.g_Rothia.s_Rothia_mucilaginosa)	rs17049177	A	G	A	G	-0.266492	0.0540994	8.39441e-07	-0.0403	0.0795	0.6124	TRUE	0.0141947	111.392
Autoimmune hepatitis	Gut microbiota abundance (k_Bacteria.p_Actinobacteria.c_Actinobacteria.o_Actinomycetales.f_Micrococcaceae.g_Rothia.s_Rothia_mucilaginosa)	rs616801	A	G	A	G	0.239717	0.0533128	6.91067e-06	0.0187	0.0688	0.7863	TRUE	0.0121518	95.1629
Autoimmune hepatitis	Gut microbiota abundance (k_Bacteria.p_Actinobacteria.c_Actinobacteria.o_Actinomycetales.f_Micrococcaceae.g_Rothia.s_Rothia_mucilaginosa)	rs888195	C	G	C	G	0.161843	0.034311	2.39403e-06	0.0393	0.0509	0.4407	TRUE	0.0116206	90.954
Autoimmune hepatitis	Gut microbiota abundance (k_Bacteria.p_Actinobacteria.c_Actinobacteria.o_Bifidobacteriales.f_Bifidobacteriaceae.g_Bifidobacterium.s_Bifidobacterium_adolescentis)	rs11986537	T	C	T	C	0.0995351	0.0214947	3.64452e-06	-0.0463	0.0544	0.3947	TRUE	0.00334415	25.9572
Autoimmune hepatitis	Gut microbiota abundance (k_Bacteria.p_Actinobacteria.c_Actinobacteria.o_Bifidobacteriales.f_Bifidobacteriaceae.g_Bifidobacterium.s_Bifidobacterium_adolescentis)	rs144770262	A	G	A	G	0.165532	0.0363538	5.27934e-06	-0.1362	0.0931	0.1436	TRUE	0.00344169	26.7169
Autoimmune hepatitis	Gut microbiota abundance (k_Bacteria.p_Actinobacteria.c_Actinobacteria.o_Bifidobacteriales.f_Bifidobacteriaceae.g_Bifidobacterium.s_Bifidobacterium_adolescentis)	rs4110696	G	A	G	A	0.0844345	0.0184397	4.67315e-06	0.055	0.0476	0.2481	TRUE	0.00355965	27.6359
Autoimmune hepatitis	Gut microbiota abundance (k_Bacteria.p_Actinobacteria.c_Actinobacteria.o_Bifidobacteriales.f_Bifidobacteriaceae.g_Bifidobacterium.s_Bifidobacterium_adolescentis)	rs4256405	C	T	C	T	-0.082761	0.0179317	3.92419e-06	-0.0339	0.0771	0.660201	TRUE	0.00339233	26.3324
Autoimmune hepatitis	Gut microbiota abundance (k_Bacteria.p_Actinobacteria.c_Actinobacteria.o_Bifidobacteriales.f_Bifidobacteriaceae.g_Bifidobacterium.s_Bifidobacterium_adolescentis)	rs4351047	G	A	G	A	0.0971883	0.0186404	1.84948e-07	0.0276	0.0479	0.5646	TRUE	0.00438736	34.0902
Autoimmune hepatitis	Gut microbiota abundance (k_Bacteria.p_Actinobacteria.c_Actinobacteria.o_Bifidobacteriales.f_Bifidobacteriaceae.g_Bifidobacterium.s_Bifidobacterium_adolescentis)	rs4646215	G	A	G	A	0.14565	0.0317535	4.49904e-06	0.0527	0.0749	0.482	TRUE	0.00400106	31.0765
Autoimmune hepatitis	Gut microbiota abundance (k_Bacteria.p_Actinobacteria.c_Actinobacteria.o_Bifidobacteriales.f_Bifidobacteriaceae.g_Bifidobacterium.s_Bifidobacterium_adolescentis)	rs4850073	C	A	C	A	0.0822314	0.018284	6.87733e-06	-0.0263	0.049	0.5907	TRUE	0.0033416	25.9373
Autoimmune hepatitis	Gut microbiota abundance (k_Bacteria.p_Actinobacteria.c_Actinobacteria.o_Bifidobacteriales.f_Bifidobacteriaceae.g_Bifidobacterium.s_Bifidobacterium_adolescentis)	rs6455422	G	A	G	A	0.111628	0.0246764	6.07743e-06	0.0688	0.0624	0.2706	TRUE	0.00321544	24.9549
Autoimmune hepatitis	Gut microbiota abundance (k_Bacteria.p_Actinobacteria.c_Actinobacteria.o_Bifidobacteriales.f_Bifidobacteriaceae.g_Bifidobacterium.s_Bifidobacterium_adolescentis)	rs6754311	C	T	C	T	0.155851	0.020817	7.06318e-14	0.01	0.0533	0.851	TRUE	0.00914422	71.3925
Autoimmune hepatitis	Gut microbiota abundance (k_Bacteria.p_Actinobacteria.c_Actinobacteria.o_Bifidobacteriales.f_Bifidobacteriaceae.g_Bifidobacterium.s_Bifidobacterium_adolescentis)	rs74394156	T	C	T	C	0.184682	0.0400043	3.90149e-06	-0.0472	0.0974	0.6278	TRUE	0.00357009	27.7172
Autoimmune hepatitis	Gut microbiota abundance (k_Bacteria.p_Actinobacteria.c_Actinobacteria.o_Bifidobacteriales.f_Bifidobacteriaceae.g_Bifidobacterium.s_Bifidobacterium_adolescentis)	rs8045380	T	C	T	C	0.103317	0.0224329	4.11301e-06	-0.0515	0.0566	0.363	TRUE	0.00450173	34.9829
Autoimmune hepatitis	Gut microbiota abundance (k_Bacteria.p_Actinobacteria.c_Actinobacteria.o_Bifidobacteriales.f_Bifidobacteriaceae.g_Bifidobacterium.s_Bifidobacterium_bifidum)	rs10506461	A	G	A	G	-0.155664	0.0346141	6.88795e-06	0.0609	0.0544	0.2636	TRUE	0.0102021	79.7368
Autoimmune hepatitis	Gut microbiota abundance (k_Bacteria.p_Actinobacteria.c_Actinobacteria.o_Bifidobacteriales.f_Bifidobacteriaceae.g_Bifidobacterium.s_Bifidobacterium_bifidum)	rs11630244	G	A	G	A	0.245762	0.0532982	4.0059e-06	0.0628	0.0656	0.3388	TRUE	0.0103666	81.0362
Autoimmune hepatitis	Gut microbiota abundance (k_Bacteria.p_Actinobacteria.c_Actinobacteria.o_Bifidobacteriales.f_Bifidobacteriaceae.g_Bifidobacterium.s_Bifidobacterium_bifidum)	rs12512757	A	T	A	T	-0.149671	0.0334506	7.66355e-06	0.0355	0.0516	0.4919	TRUE	0.00982826	76.7861
Autoimmune hepatitis	Gut microbiota abundance (k_Bacteria.p_Actinobacteria.c_Actinobacteria.o_Bifidobacteriales.f_Bifidobacteriaceae.g_Bifidobacterium.s_Bifidobacterium_bifidum)	rs17453521	A	G	A	G	-0.249613	0.0536054	3.2164e-06	0.01	0.0764	0.896	TRUE	0.0117549	92.0176
Autoimmune hepatitis	Gut microbiota abundance (k_Bacteria.p_Actinobacteria.c_Actinobacteria.o_Bifidobacteriales.f_Bifidobacteriaceae.g_Bifidobacterium.s_Bifidobacterium_bifidum)	rs4861647	C	T	C	T	0.208894	0.044876	3.24123e-06	-0.1032	0.0716	0.1495	TRUE	0.0111344	87.1059
Autoimmune hepatitis	Gut microbiota abundance (k_Bacteria.p_Actinobacteria.c_Actinobacteria.o_Bifidobacteriales.f_Bifidobacteriaceae.g_Bifidobacterium.s_Bifidobacterium_bifidum)	rs494242	T	C	T	C	-0.252706	0.0337905	7.51277e-14	0.0313	0.0481	0.5152	TRUE	0.0269858	214.552
Autoimmune hepatitis	Gut microbiota abundance (k_Bacteria.p_Actinobacteria.c_Actinobacteria.o_Bifidobacteriales.f_Bifidobacteriaceae.g_Bifidobacterium.s_Bifidobacterium_bifidum)	rs56249713	C	T	C	T	0.143906	0.0323284	8.53198e-06	-0.0757	0.0486	0.1198	TRUE	0.0100811	78.7818
Autoimmune hepatitis	Gut microbiota abundance (k_Bacteria.p_Actinobacteria.c_Actinobacteria.o_Bifidobacteriales.f_Bifidobacteriaceae.g_Bifidobacterium.s_Bifidobacterium_bifidum)	rs57711736	A	G	A	G	-0.154629	0.0348695	9.22826e-06	0.0788	0.0577	0.1719	TRUE	0.00981549	76.6853
Autoimmune hepatitis	Gut microbiota abundance (k_Bacteria.p_Actinobacteria.c_Actinobacteria.o_Bifidobacteriales.f_Bifidobacteriaceae.g_Bifidobacterium.s_Bifidobacterium_bifidum)	rs59340188	T	C	T	C	0.321324	0.0616893	1.90125e-07	0.0039	0.1015	0.9696	TRUE	0.0137993	108.245
Autoimmune hepatitis	Gut microbiota abundance (k_Bacteria.p_Actinobacteria.c_Actinobacteria.o_Bifidobacteriales.f_Bifidobacteriaceae.g_Bifidobacterium.s_Bifidobacterium_bifidum)	rs62555927	G	A	G	A	-0.340244	0.0714205	1.89832e-06	0.0542	0.1194	0.649901	TRUE	0.0131921	103.418
Autoimmune hepatitis	Gut microbiota abundance (k_Bacteria.p_Actinobacteria.c_Actinobacteria.o_Bifidobacteriales.f_Bifidobacteriaceae.g_Bifidobacterium.s_Bifidobacterium_bifidum)	rs722497	T	C	T	C	-0.152155	0.0316192	1.49352e-06	0.0016	0.0496	0.9738	TRUE	0.0113593	88.885
Autoimmune hepatitis	Gut microbiota abundance (k_Bacteria.p_Actinobacteria.c_Actinobacteria.o_Bifidobacteriales.f_Bifidobacteriaceae.g_Bifidobacterium.s_Bifidobacterium_bifidum)	rs7334864	A	G	A	G	0.159013	0.0346593	4.47744e-06	-0.0035	0.0504	0.9452	TRUE	0.0113624	88.9101
Autoimmune hepatitis	Gut microbiota abundance (k_Bacteria.p_Actinobacteria.c_Actinobacteria.o_Bifidobacteriales.f_Bifidobacteriaceae.g_Bifidobacterium.s_Bifidobacterium_bifidum)	rs76631862	T	G	T	G	-0.303243	0.0683874	9.24145e-06	-0.1057	0.1188	0.3735	TRUE	0.0120939	94.7038
Autoimmune hepatitis	Gut microbiota abundance (k_Bacteria.p_Actinobacteria.c_Actinobacteria.o_Bifidobacteriales.f_Bifidobacteriaceae.g_Bifidobacterium.s_Bifidobacterium_bifidum)	rs849116	C	T	C	T	-0.169775	0.0354719	1.69997e-06	-0.0933	0.0515	0.0698506	TRUE	0.0112587	88.0893
Autoimmune hepatitis	Gut microbiota abundance (k_Bacteria.p_Actinobacteria.c_Actinobacteria.o_Bifidobacteriales.f_Bifidobacteriaceae.g_Bifidobacterium.s_Bifidobacterium_bifidum)	rs9525230	G	A	G	A	-0.153082	0.0335192	4.948e-06	-0.0473	0.0498	0.3424	TRUE	0.0106577	83.3364
Autoimmune hepatitis	Gut microbiota abundance (k_Bacteria.p_Actinobacteria.c_Actinobacteria.o_Bifidobacteriales.f_Bifidobacteriaceae.g_Bifidobacterium.s_Bifidobacterium_bifidum)	rs9848175	G	A	G	A	0.315157	0.068015	3.59277e-06	0.436	0.1478	0.00318897	TRUE	0.0110549	86.4764
Autoimmune hepatitis	Gut microbiota abundance (k_Bacteria.p_Actinobacteria.c_Actinobacteria.o_Bifidobacteriales.f_Bifidobacteriaceae.g_Bifidobacterium.s_Bifidobacterium_catenulatum)	rs12580899	C	G	C	G	-0.252223	0.0546145	3.8699e-06	0.0841	0.0547	0.1245	TRUE	0.0176961	139.363
Autoimmune hepatitis	Gut microbiota abundance (k_Bacteria.p_Actinobacteria.c_Actinobacteria.o_Bifidobacteriales.f_Bifidobacteriaceae.g_Bifidobacterium.s_Bifidobacterium_catenulatum)	rs35948646	A	G	A	G	0.220754	0.0469154	2.53408e-06	-0.0969	0.0571	0.0895695	TRUE	0.0188042	148.257
Autoimmune hepatitis	Gut microbiota abundance (k_Bacteria.p_Actinobacteria.c_Actinobacteria.o_Bifidobacteriales.f_Bifidobacteriaceae.g_Bifidobacterium.s_Bifidobacterium_catenulatum)	rs6953241	G	A	G	A	-0.280431	0.0610176	4.30884e-06	0.1632	0.0692	0.0183899	TRUE	0.0193553	152.688
Autoimmune hepatitis	Gut microbiota abundance (k_Bacteria.p_Actinobacteria.c_Actinobacteria.o_Bifidobacteriales.f_Bifidobacteriaceae.g_Bifidobacterium.s_Bifidobacterium_catenulatum)	rs76993859	G	A	G	A	-0.379147	0.0842051	6.71073e-06	-0.1739	0.1014	0.0865207	TRUE	0.017863	140.702
Autoimmune hepatitis	Gut microbiota abundance (k_Bacteria.p_Actinobacteria.c_Actinobacteria.o_Bifidobacteriales.f_Bifidobacteriaceae.g_Bifidobacterium.s_Bifidobacterium_catenulatum)	rs79651411	C	T	C	T	-0.354719	0.0802928	9.97057e-06	-0.095	0.0782	0.2245	TRUE	0.0187324	147.68
Autoimmune hepatitis	Gut microbiota abundance (k_Bacteria.p_Actinobacteria.c_Actinobacteria.o_Bifidobacteriales.f_Bifidobacteriaceae.g_Bifidobacterium.s_Bifidobacterium_catenulatum)	rs80133499	A	C	A	C	0.388075	0.0868196	7.82546e-06	0.0075	0.0829	0.9275	TRUE	0.0218253	172.607
Autoimmune hepatitis	Gut microbiota abundance (k_Bacteria.p_Actinobacteria.c_Actinobacteria.o_Bifidobacteriales.f_Bifidobacteriaceae.g_Bifidobacterium.s_Bifidobacterium_longum)	rs10033190	C	T	C	T	0.0978871	0.0207273	2.32814e-06	0.0359	0.0651	0.5817	TRUE	0.00357924	27.7885
Autoimmune hepatitis	Gut microbiota abundance (k_Bacteria.p_Actinobacteria.c_Actinobacteria.o_Bifidobacteriales.f_Bifidobacteriaceae.g_Bifidobacterium.s_Bifidobacterium_longum)	rs10843776	G	T	G	T	-0.0925649	0.0205387	6.57961e-06	-0.094	0.057	0.0994489	TRUE	0.00327329	25.4053
Autoimmune hepatitis	Gut microbiota abundance (k_Bacteria.p_Actinobacteria.c_Actinobacteria.o_Bifidobacteriales.f_Bifidobacteriaceae.g_Bifidobacterium.s_Bifidobacterium_longum)	rs11786426	G	A	G	A	0.0825932	0.0184837	7.87934e-06	0.1168	0.0526	0.0263099	TRUE	0.00310354	24.0837
Autoimmune hepatitis	Gut microbiota abundance (k_Bacteria.p_Actinobacteria.c_Actinobacteria.o_Bifidobacteriales.f_Bifidobacteriaceae.g_Bifidobacterium.s_Bifidobacterium_longum)	rs13264085	A	T	A	T	0.0990459	0.0223532	9.3821e-06	-0.0443	0.0628	0.4804	TRUE	0.00308313	23.9249
Autoimmune hepatitis	Gut microbiota abundance (k_Bacteria.p_Actinobacteria.c_Actinobacteria.o_Bifidobacteriales.f_Bifidobacteriaceae.g_Bifidobacterium.s_Bifidobacterium_longum)	rs13391731	G	A	G	A	-0.0876715	0.018818	3.17878e-06	0.0833	0.0506	0.0998389	TRUE	0.00335419	26.0353
Autoimmune hepatitis	Gut microbiota abundance (k_Bacteria.p_Actinobacteria.c_Actinobacteria.o_Bifidobacteriales.f_Bifidobacteriaceae.g_Bifidobacterium.s_Bifidobacterium_longum)	rs1446585	G	A	G	A	0.115634	0.0209054	3.1787e-08	0.0344	0.0545	0.5285	TRUE	0.00470884	36.6
Autoimmune hepatitis	Gut microbiota abundance (k_Bacteria.p_Actinobacteria.c_Actinobacteria.o_Bifidobacteriales.f_Bifidobacteriaceae.g_Bifidobacterium.s_Bifidobacterium_longum)	rs6546996	G	A	G	A	-0.122113	0.0273032	7.73232e-06	0.1266	0.0712	0.0755805	TRUE	0.00327373	25.4088
Autoimmune hepatitis	Gut microbiota abundance (k_Bacteria.p_Actinobacteria.c_Actinobacteria.o_Bifidobacteriales.f_Bifidobacteriaceae.g_Bifidobacterium.s_Bifidobacterium_longum)	rs6780177	T	C	T	C	0.128654	0.0263775	1.07481e-06	-0.0664	0.0757	0.3803	TRUE	0.00383019	29.7443
Autoimmune hepatitis	Gut microbiota abundance (k_Bacteria.p_Actinobacteria.c_Actinobacteria.o_Bifidobacteriales.f_Bifidobacteriaceae.g_Bifidobacterium.s_Bifidobacterium_longum)	rs73412051	A	G	A	G	0.155347	0.0334656	3.45064e-06	0.088	0.0834	0.2917	TRUE	0.00350359	27.1991
Autoimmune hepatitis	Gut microbiota abundance (k_Bacteria.p_Actinobacteria.c_Actinobacteria.o_Bifidobacteriales.f_Bifidobacteriaceae.g_Bifidobacterium.s_Bifidobacterium_longum)	rs77019567	A	T	A	T	0.177891	0.0397631	7.68511e-06	-0.0683	0.1039	0.5108	TRUE	0.00319908	24.8275
Autoimmune hepatitis	Gut microbiota abundance (k_Bacteria.p_Actinobacteria.c_Actinobacteria.o_Bifidobacteriales.f_Bifidobacteriaceae.g_Bifidobacterium.s_Bifidobacterium_longum)	rs7761703	T	A	T	A	-0.155642	0.0311847	6.00745e-07	-0.0318	0.0694	0.6466	TRUE	0.00432401	33.5958
Autoimmune hepatitis	Gut microbiota abundance (k_Bacteria.p_Proteobacteria.c_Deltaproteobacteria)	rs10087056	A	C	A	C	-0.0821264	0.0175093	2.72603e-06	-0.0538	0.048	0.263	TRUE	0.00319617	24.8049
Autoimmune hepatitis	Gut microbiota abundance (k_Bacteria.p_Proteobacteria.c_Deltaproteobacteria)	rs11219805	C	T	C	T	0.0953742	0.0196637	1.23299e-06	0.0094	0.053	0.8594	TRUE	0.00353491	27.4431
Autoimmune hepatitis	Gut microbiota abundance (k_Bacteria.p_Proteobacteria.c_Deltaproteobacteria)	rs237461	C	T	C	T	-0.0851995	0.018658	4.96215e-06	0.0103	0.05	0.8367	TRUE	0.00299406	23.2316
Autoimmune hepatitis	Gut microbiota abundance (k_Bacteria.p_Proteobacteria.c_Deltaproteobacteria)	rs2990682	G	C	G	C	0.0839398	0.0185872	6.30217e-06	-0.0582	0.0517	0.2605	TRUE	0.00298514	23.1622
Autoimmune hepatitis	Gut microbiota abundance (k_Bacteria.p_Proteobacteria.c_Deltaproteobacteria)	rs73539554	T	C	T	C	-0.152483	0.0339862	7.23602e-06	0.0575	0.1099	0.6009	TRUE	0.00366237	28.4362
Autoimmune hepatitis	Gut microbiota abundance (k_Bacteria.p_Proteobacteria.c_Deltaproteobacteria)	rs73966738	C	G	C	G	-0.127535	0.0287267	9.0126e-06	-0.1445	0.0798	0.0701294	TRUE	0.00299088	23.2069
Autoimmune hepatitis	Gut microbiota abundance (k_Bacteria.p_Proteobacteria.c_Gammaproteobacteria)	rs117076107	A	G	A	G	-0.197134	0.0376204	1.60509e-07	-0.0994	0.1088	0.3612	TRUE	0.00443942	34.4965
Autoimmune hepatitis	Gut microbiota abundance (k_Bacteria.p_Proteobacteria.c_Gammaproteobacteria)	rs12726307	T	G	T	G	0.119809	0.0251698	1.93553e-06	0.1083	0.0702	0.123	TRUE	0.00357801	27.7789
Autoimmune hepatitis	Gut microbiota abundance (k_Bacteria.p_Proteobacteria.c_Gammaproteobacteria)	rs292226	A	G	A	G	0.109603	0.0230947	2.07668e-06	0.019	0.0653	0.7712	TRUE	0.00366178	28.4316
Autoimmune hepatitis	Gut microbiota abundance (k_Bacteria.p_Proteobacteria.c_Gammaproteobacteria)	rs80113686	C	G	C	G	-0.127998	0.0284635	6.89446e-06	-0.0641	0.0823	0.4363	TRUE	0.00340369	26.4209
Autoimmune hepatitis	Gut microbiota abundance (k_Bacteria.p_Verrucomicrobia.c_Verrucomicrobiae)	rs12710731	T	C	T	C	0.0908998	0.0199385	5.13937e-06	0.0634	0.0509	0.213	TRUE	0.00340741	26.4499
Autoimmune hepatitis	Gut microbiota abundance (k_Bacteria.p_Verrucomicrobia.c_Verrucomicrobiae)	rs1298928	G	T	G	T	0.106841	0.0236374	6.18472e-06	0.0453	0.0674	0.5019	TRUE	0.0034127	26.491
Autoimmune hepatitis	Gut microbiota abundance (k_Bacteria.p_Verrucomicrobia.c_Verrucomicrobiae)	rs1532932	G	A	G	A	-0.0999825	0.0223102	7.41276e-06	0.0187	0.059	0.751799	TRUE	0.00335462	26.0387
Autoimmune hepatitis	Gut microbiota abundance (k_Bacteria.p_Verrucomicrobia.c_Verrucomicrobiae)	rs2523176	T	C	T	C	0.109566	0.0241816	5.87111e-06	0.0638	0.0754	0.397	TRUE	0.00390001	30.2886
Autoimmune hepatitis	Gut microbiota abundance (k_Bacteria.p_Verrucomicrobia.c_Verrucomicrobiae)	rs35895642	T	C	T	C	0.109956	0.0229035	1.58023e-06	0.1092	0.0587	0.0628507	TRUE	0.00384824	29.885
Autoimmune hepatitis	Gut microbiota abundance (k_Bacteria.p_Verrucomicrobia.c_Verrucomicrobiae)	rs36119306	T	A	T	A	0.108908	0.0234524	3.42082e-06	-0.045	0.0631	0.476	TRUE	0.003757	29.1738
Autoimmune hepatitis	Gut microbiota abundance (k_Bacteria.p_Verrucomicrobia.c_Verrucomicrobiae)	rs4670221	G	C	G	C	-0.0901928	0.0201434	7.55092e-06	-0.0439	0.0508	0.3866	TRUE	0.00346916	26.9309
Autoimmune hepatitis	Gut microbiota abundance (k_Bacteria.p_Verrucomicrobia.c_Verrucomicrobiae)	rs55926131	T	C	T	C	-0.105935	0.0202559	1.6966e-07	0.0319	0.0475	0.501601	TRUE	0.00533199	41.4694
Autoimmune hepatitis	Gut microbiota abundance (k_Bacteria.p_Verrucomicrobia.c_Verrucomicrobiae)	rs68058313	T	C	T	C	0.190994	0.039289	1.16641e-06	0.0066	0.0847	0.9381	TRUE	0.00438233	34.0509
Autoimmune hepatitis	Gut microbiota abundance (k_Bacteria.p_Verrucomicrobia.c_Verrucomicrobiae)	rs6823767	C	T	C	T	0.0928282	0.02072	7.45968e-06	0.0029	0.0517	0.956	TRUE	0.00332691	25.8229
Autoimmune hepatitis	Gut microbiota abundance (k_Bacteria.p_Verrucomicrobia.c_Verrucomicrobiae)	rs7482174	G	A	G	A	-0.0852513	0.018956	6.88113e-06	-0.0385	0.0515	0.4552	TRUE	0.00352543	27.3693
Autoimmune hepatitis	Gut microbiota abundance (k_Bacteria.p_Verrucomicrobia.c_Verrucomicrobiae)	rs79041579	A	G	A	G	0.127245	0.0244438	1.93353e-07	-0.0829	0.0602	0.1683	TRUE	0.0048395	37.6204
Autoimmune hepatitis	Gut microbiota abundance (k_Bacteria.p_Verrucomicrobia.c_Verrucomicrobiae)	rs7912369	G	A	G	A	0.0883668	0.0199345	9.29929e-06	-0.0153	0.0531	0.772499	TRUE	0.00326188	25.3165
Autoimmune hepatitis	Gut microbiota abundance (k_Bacteria.p_Verrucomicrobia.c_Verrucomicrobiae)	rs9368149	G	A	G	A	-0.12443	0.0259939	1.69399e-06	-0.1179	0.0681	0.0832492	TRUE	0.00441989	34.3441
Autoimmune hepatitis	Gut microbiota abundance (k_Bacteria.p_Actinobacteria.c_Actinobacteria.o_Actinomycetales.f_Micrococcaceae)	rs17049177	A	G	A	G	-0.259548	0.0538955	1.46643e-06	-0.0403	0.0795	0.6124	TRUE	0.0132893	104.191
Autoimmune hepatitis	Gut microbiota abundance (k_Bacteria.p_Actinobacteria.c_Actinobacteria.o_Actinomycetales.f_Micrococcaceae)	rs616801	A	G	A	G	0.247127	0.0529429	3.04425e-06	0.0187	0.0688	0.7863	TRUE	0.0128843	100.974
Autoimmune hepatitis	Gut microbiota abundance (k_Bacteria.p_Actinobacteria.c_Actinobacteria.o_Actinomycetales.f_Micrococcaceae)	rs709159	A	C	A	C	-0.173535	0.0376231	3.97942e-06	-0.035	0.0566	0.5362	TRUE	0.0110063	86.0926
Autoimmune hepatitis	Gut microbiota abundance (k_Bacteria.p_Actinobacteria.c_Actinobacteria.o_Actinomycetales.f_Micrococcaceae)	rs80010435	A	G	A	G	-0.324559	0.0731352	9.08866e-06	0.0577	0.1052	0.5836	TRUE	0.0106388	83.1865
Autoimmune hepatitis	Gut microbiota abundance (k_Bacteria.p_Actinobacteria.c_Actinobacteria.o_Actinomycetales.f_Micrococcaceae)	rs888195	C	G	C	G	0.165585	0.0339775	1.09713e-06	0.0393	0.0509	0.4407	TRUE	0.0121589	95.2193
Autoimmune hepatitis	Gut microbiota abundance (k_Bacteria.p_Actinobacteria.c_Actinobacteria.o_Actinomycetales.f_Micrococcaceae)	rs9268614	G	T	G	T	-0.186289	0.0404122	4.032e-06	0.1443	0.0643	0.0248702	TRUE	0.0111412	87.1597
Autoimmune hepatitis	Gut microbiota abundance (k_Bacteria.p_Actinobacteria.c_Actinobacteria.o_Bifidobacteriales.f_Bifidobacteriaceae)	rs10455532	G	A	G	A	-0.0769154	0.0167272	4.26098e-06	0.0047	0.0483	0.9222	TRUE	0.00292534	22.6968
Autoimmune hepatitis	Gut microbiota abundance (k_Bacteria.p_Actinobacteria.c_Actinobacteria.o_Bifidobacteriales.f_Bifidobacteriaceae)	rs10873640	T	C	T	C	0.0909746	0.0201027	6.02573e-06	0.0535	0.0547	0.3281	TRUE	0.00302732	23.4905
Autoimmune hepatitis	Gut microbiota abundance (k_Bacteria.p_Actinobacteria.c_Actinobacteria.o_Bifidobacteriales.f_Bifidobacteriaceae)	rs11732081	T	C	T	C	0.0783377	0.0174251	6.93522e-06	0.0274	0.0479	0.567	TRUE	0.00284381	22.0624
Autoimmune hepatitis	Gut microbiota abundance (k_Bacteria.p_Actinobacteria.c_Actinobacteria.o_Bifidobacteriales.f_Bifidobacteriaceae)	rs12657170	C	T	C	T	0.0785084	0.0167389	2.72973e-06	-0.0469	0.0492	0.3411	TRUE	0.00306597	23.7913
Autoimmune hepatitis	Gut microbiota abundance (k_Bacteria.p_Actinobacteria.c_Actinobacteria.o_Bifidobacteriales.f_Bifidobacteriaceae)	rs1546579	T	C	T	C	-0.0772188	0.0172048	7.18224e-06	-0.0029	0.0512	0.9545	TRUE	0.00287434	22.3
Autoimmune hepatitis	Gut microbiota abundance (k_Bacteria.p_Actinobacteria.c_Actinobacteria.o_Bifidobacteriales.f_Bifidobacteriaceae)	rs182549	T	C	T	C	-0.153302	0.0196364	5.85599e-15	-0.0121	0.0533	0.8204	TRUE	0.00869378	67.8449
Autoimmune hepatitis	Gut microbiota abundance (k_Bacteria.p_Actinobacteria.c_Actinobacteria.o_Bifidobacteriales.f_Bifidobacteriaceae)	rs34823013	G	T	G	T	-0.0869075	0.0194389	7.79256e-06	-0.059	0.0524	0.26	TRUE	0.00338348	26.2635
Autoimmune hepatitis	Gut microbiota abundance (k_Bacteria.p_Actinobacteria.c_Actinobacteria.o_Bifidobacteriales.f_Bifidobacteriaceae)	rs4472164	G	A	G	A	-0.125353	0.027537	5.31007e-06	0.1647	0.098	0.0926808	TRUE	0.00290786	22.5608
Autoimmune hepatitis	Gut microbiota abundance (k_Bacteria.p_Actinobacteria.c_Actinobacteria.o_Bifidobacteriales.f_Bifidobacteriaceae)	rs4851317	G	T	G	T	0.0860839	0.0186356	3.84964e-06	0.0206	0.058	0.7225	TRUE	0.00314365	24.396
Autoimmune hepatitis	Gut microbiota abundance (k_Bacteria.p_Actinobacteria.c_Actinobacteria.o_Bifidobacteriales.f_Bifidobacteriaceae)	rs4859454	T	C	T	C	0.122758	0.0263014	3.05127e-06	-0.0166	0.0685	0.8089	TRUE	0.00304707	23.6442
Autoimmune hepatitis	Gut microbiota abundance (k_Bacteria.p_Actinobacteria.c_Actinobacteria.o_Bifidobacteriales.f_Bifidobacteriaceae)	rs61939486	C	T	C	T	-0.110859	0.0243793	5.43501e-06	-0.0339	0.0759	0.6555	TRUE	0.00310027	24.0583
Autoimmune hepatitis	Gut microbiota abundance (k_Bacteria.p_Actinobacteria.c_Actinobacteria.o_Bifidobacteriales.f_Bifidobacteriaceae)	rs74452406	T	C	T	C	-0.176051	0.0339528	2.15819e-07	0.0552	0.0991	0.5772	TRUE	0.00416187	32.3308
Autoimmune hepatitis	Gut microbiota abundance (k_Bacteria.p_Actinobacteria.c_Actinobacteria.o_Bifidobacteriales.f_Bifidobacteriaceae)	rs77432108	T	A	T	A	0.0957041	0.0215476	8.93285e-06	0.1067	0.0705	0.1303	TRUE	0.00274751	21.3133
Autoimmune hepatitis	Gut microbiota abundance (k_Bacteria.p_Actinobacteria.c_Actinobacteria.o_Coriobacteriales.f_Coriobacteriaceae)	rs11652058	A	G	A	G	0.0912383	0.0199153	4.62083e-06	0.0013	0.0598	0.9826	TRUE	0.00282885	21.9461
Autoimmune hepatitis	Gut microbiota abundance (k_Bacteria.p_Actinobacteria.c_Actinobacteria.o_Coriobacteriales.f_Coriobacteriaceae)	rs2849714	C	T	C	T	0.122785	0.0269753	5.3201e-06	-0.0465	0.0762	0.5413	TRUE	0.00288156	22.3562
Autoimmune hepatitis	Gut microbiota abundance (k_Bacteria.p_Actinobacteria.c_Actinobacteria.o_Coriobacteriales.f_Coriobacteriaceae)	rs28806584	C	G	C	G	-0.0819916	0.017878	4.5145e-06	0.0304	0.0551	0.5818	TRUE	0.00284292	22.0555
Autoimmune hepatitis	Gut microbiota abundance (k_Bacteria.p_Actinobacteria.c_Actinobacteria.o_Coriobacteriales.f_Coriobacteriaceae)	rs2907732	A	C	A	C	0.0824981	0.0175735	2.67319e-06	-0.0332	0.0801	0.6786	TRUE	0.00324811	25.2093
Autoimmune hepatitis	Gut microbiota abundance (k_Bacteria.p_Actinobacteria.c_Actinobacteria.o_Coriobacteriales.f_Coriobacteriaceae)	rs4234207	G	A	G	A	0.118163	0.0242532	1.10443e-06	0.0993	0.0718	0.1668	TRUE	0.00318369	24.7077
Autoimmune hepatitis	Gut microbiota abundance (k_Bacteria.p_Actinobacteria.c_Actinobacteria.o_Coriobacteriales.f_Coriobacteriaceae)	rs550057	T	C	T	C	0.110172	0.0185759	3.01245e-09	0.0244	0.0524	0.642	TRUE	0.00455447	35.3946
Autoimmune hepatitis	Gut microbiota abundance (k_Bacteria.p_Actinobacteria.c_Actinobacteria.o_Coriobacteriales.f_Coriobacteriaceae)	rs6793441	A	C	A	C	0.0834386	0.0186694	7.84838e-06	0.0933	0.054	0.0841996	TRUE	0.00304935	23.6619
Autoimmune hepatitis	Gut microbiota abundance (k_Bacteria.p_Actinobacteria.c_Actinobacteria.o_Coriobacteriales.f_Coriobacteriaceae)	rs77502228	T	A	T	A	-0.160702	0.0353101	5.33507e-06	0.0732	0.1075	0.4957	TRUE	0.00279928	21.716
Autoimmune hepatitis	Gut microbiota abundance (k_Bacteria.p_Actinobacteria.c_Actinobacteria.o_Coriobacteriales.f_Coriobacteriaceae)	rs7831606	A	T	A	T	-0.0995338	0.0221652	7.10444e-06	0.0008	0.0595	0.9894	TRUE	0.00271452	21.0567
Autoimmune hepatitis	Gut microbiota abundance (k_Bacteria.p_Actinobacteria.c_Actinobacteria.o_Coriobacteriales.f_Coriobacteriaceae)	rs78362376	G	C	G	C	0.123068	0.0266391	3.84034e-06	-0.0793	0.0778	0.3076	TRUE	0.00285769	22.1704
Autoimmune hepatitis	Gut microbiota abundance (k_Bacteria.p_Bacteroidetes.c_Bacteroidia.o_Bacteroidales.f_Bacteroidaceae)	rs2571	T	G	T	G	-0.113956	0.0253402	6.89001e-06	0.1403	0.0847	0.0975798	TRUE	0.00285308	22.1346
Autoimmune hepatitis	Gut microbiota abundance (k_Bacteria.p_Bacteroidetes.c_Bacteroidia.o_Bacteroidales.f_Bacteroidaceae)	rs2774282	C	T	C	T	0.0850792	0.0190882	8.30482e-06	-0.2565	0.0962	0.00767308	TRUE	0.0026363	20.4483
Autoimmune hepatitis	Gut microbiota abundance (k_Bacteria.p_Bacteroidetes.c_Bacteroidia.o_Bacteroidales.f_Bacteroidaceae)	rs28414316	C	T	C	T	0.114905	0.0238957	1.51999e-06	0.0265	0.0678	0.6962	TRUE	0.00318025	24.6809
Autoimmune hepatitis	Gut microbiota abundance (k_Bacteria.p_Bacteroidetes.c_Bacteroidia.o_Bacteroidales.f_Bacteroidaceae)	rs4278144	C	A	C	A	0.0772061	0.0172764	7.86285e-06	0.0206	0.0524	0.6947	TRUE	0.00271709	21.0767
Autoimmune hepatitis	Gut microbiota abundance (k_Bacteria.p_Bacteroidetes.c_Bacteroidia.o_Bacteroidales.f_Bacteroidaceae)	rs505128	C	T	C	T	-0.0790142	0.0170449	3.5582e-06	0.0805	0.0518	0.1197	TRUE	0.00285401	22.1418
Autoimmune hepatitis	Gut microbiota abundance (k_Bacteria.p_Bacteroidetes.c_Bacteroidia.o_Bacteroidales.f_Bacteroidaceae)	rs56178001	C	G	C	G	-0.0829141	0.0181179	4.73108e-06	-0.0761	0.0558	0.1726	TRUE	0.00284308	22.0568
Autoimmune hepatitis	Gut microbiota abundance (k_Bacteria.p_Bacteroidetes.c_Bacteroidia.o_Bacteroidales.f_Bacteroidaceae)	rs61510729	A	G	A	G	-0.100197	0.0219746	5.12377e-06	0.0815	0.0632	0.1974	TRUE	0.0028588	22.1791
Autoimmune hepatitis	Gut microbiota abundance (k_Bacteria.p_Bacteroidetes.c_Bacteroidia.o_Bacteroidales.f_Bacteroidaceae)	rs62365577	C	G	C	G	-0.117516	0.025764	5.08487e-06	0.0412	0.0795	0.604301	TRUE	0.00299721	23.2561
Autoimmune hepatitis	Gut microbiota abundance (k_Bacteria.p_Bacteroidetes.c_Bacteroidia.o_Bacteroidales.f_Bacteroidaceae)	rs680138	T	C	T	C	-0.0806635	0.0171239	2.47024e-06	-0.0749	0.0517	0.1473	TRUE	0.00307233	23.8408
Autoimmune hepatitis	Gut microbiota abundance (k_Bacteria.p_Bacteroidetes.c_Bacteroidia.o_Bacteroidales.f_Bacteroidaceae)	rs71446723	A	G	A	G	0.113087	0.0249499	5.82693e-06	-0.0577	0.0779	0.4592	TRUE	0.00278652	21.6168
Autoimmune hepatitis	Gut microbiota abundance (k_Bacteria.p_Bacteroidetes.c_Bacteroidia.o_Bacteroidales.f_Bacteroidaceae)	rs73046099	A	G	A	G	-0.126161	0.02691	2.7555e-06	0.0295	0.0782	0.705801	TRUE	0.00311751	24.1925
Autoimmune hepatitis	Gut microbiota abundance (k_Bacteria.p_Bacteroidetes.c_Bacteroidia.o_Bacteroidales.f_Bacteroidaceae)	rs742682	C	A	C	A	-0.110567	0.024218	4.98356e-06	-0.1186	0.0652	0.0688304	TRUE	0.00281249	21.8188
Autoimmune hepatitis	Gut microbiota abundance (k_Bacteria.p_Bacteroidetes.c_Bacteroidia.o_Bacteroidales.f_Bacteroidaceae)	rs80306758	C	A	C	A	0.165403	0.0366646	6.44511e-06	-0.1308	0.1165	0.2615	TRUE	0.00313679	24.3425
Autoimmune hepatitis	Gut microbiota abundance (k_Bacteria.p_Bacteroidetes.c_Bacteroidia.o_Bacteroidales.f_Bacteroidaceae)	rs9564193	G	A	G	A	-0.174688	0.039027	7.60291e-06	-0.0725	0.0889	0.4145	TRUE	0.00294479	22.8482
Autoimmune hepatitis	Gut microbiota abundance (k_Bacteria.p_Bacteroidetes.c_Bacteroidia.o_Bacteroidales.f_Bacteroidales_noname)	rs12449080	G	C	G	C	0.0866379	0.0178384	1.19281e-06	-0.0092	0.0506	0.8557	TRUE	0.00334754	25.9835
Autoimmune hepatitis	Gut microbiota abundance (k_Bacteria.p_Bacteroidetes.c_Bacteroidia.o_Bacteroidales.f_Bacteroidales_noname)	rs12602625	C	G	C	G	-0.165436	0.0370076	7.80962e-06	-0.0394	0.0903	0.6625	TRUE	0.00299667	23.2519
Autoimmune hepatitis	Gut microbiota abundance (k_Bacteria.p_Bacteroidetes.c_Bacteroidia.o_Bacteroidales.f_Bacteroidales_noname)	rs2008778	A	C	A	C	-0.0979307	0.0215629	5.582e-06	-0.1194	0.0716	0.0953806	TRUE	0.00328977	25.5336
Autoimmune hepatitis	Gut microbiota abundance (k_Bacteria.p_Bacteroidetes.c_Bacteroidia.o_Bacteroidales.f_Bacteroidales_noname)	rs2465095	G	A	G	A	-0.0819963	0.0166902	8.97635e-07	0.0937	0.0489	0.0551595	TRUE	0.00326959	25.3765
Autoimmune hepatitis	Gut microbiota abundance (k_Bacteria.p_Bacteroidetes.c_Bacteroidia.o_Bacteroidales.f_Bacteroidales_noname)	rs2700958	A	G	A	G	0.131086	0.0296117	9.56313e-06	-0.1915	0.0815	0.0187599	TRUE	0.00284993	22.1101
Autoimmune hepatitis	Gut microbiota abundance (k_Bacteria.p_Bacteroidetes.c_Bacteroidia.o_Bacteroidales.f_Bacteroidales_noname)	rs3106091	C	T	C	T	0.0828995	0.0180146	4.1888e-06	0.0147	0.0504	0.7703	TRUE	0.00298611	23.1697
Autoimmune hepatitis	Gut microbiota abundance (k_Bacteria.p_Bacteroidetes.c_Bacteroidia.o_Bacteroidales.f_Bacteroidales_noname)	rs35445518	C	A	C	A	0.0909857	0.0204096	8.27351e-06	-0.0235	0.0537	0.6618	TRUE	0.00293933	22.8057
Autoimmune hepatitis	Gut microbiota abundance (k_Bacteria.p_Bacteroidetes.c_Bacteroidia.o_Bacteroidales.f_Bacteroidales_noname)	rs4294998	C	A	C	A	0.0741667	0.0167806	9.87961e-06	-0.0182	0.0858	0.8323	TRUE	0.00274996	21.3324
Autoimmune hepatitis	Gut microbiota abundance (k_Bacteria.p_Bacteroidetes.c_Bacteroidia.o_Bacteroidales.f_Bacteroidales_noname)	rs55712042	G	A	G	A	0.0749093	0.0168861	9.15778e-06	-0.0176	0.0475	0.7114	TRUE	0.00279053	21.648
Autoimmune hepatitis	Gut microbiota abundance (k_Bacteria.p_Bacteroidetes.c_Bacteroidia.o_Bacteroidales.f_Porphyromonadaceae)	rs10166236	A	G	A	G	-0.118275	0.0260257	5.50567e-06	0.0689	0.075	0.3579	TRUE	0.00306068	23.7501
Autoimmune hepatitis	Gut microbiota abundance (k_Bacteria.p_Bacteroidetes.c_Bacteroidia.o_Bacteroidales.f_Porphyromonadaceae)	rs1109499	G	C	G	C	-0.0885771	0.019507	5.60467e-06	-0.0642	0.0542	0.2363	TRUE	0.00297309	23.0684
Autoimmune hepatitis	Gut microbiota abundance (k_Bacteria.p_Bacteroidetes.c_Bacteroidia.o_Bacteroidales.f_Porphyromonadaceae)	rs113710653	T	C	T	C	0.128026	0.0277397	3.92636e-06	-0.0722	0.0855	0.3982	TRUE	0.00282416	21.9096
Autoimmune hepatitis	Gut microbiota abundance (k_Bacteria.p_Bacteroidetes.c_Bacteroidia.o_Bacteroidales.f_Porphyromonadaceae)	rs11979513	A	G	A	G	0.0994314	0.0211827	2.67929e-06	-0.0755	0.0628	0.2295	TRUE	0.00289563	22.4657
Autoimmune hepatitis	Gut microbiota abundance (k_Bacteria.p_Bacteroidetes.c_Bacteroidia.o_Bacteroidales.f_Porphyromonadaceae)	rs12456364	A	G	A	G	-0.0726766	0.0164463	9.91494e-06	-0.0285	0.0479	0.5521	TRUE	0.0026408	20.4833
Autoimmune hepatitis	Gut microbiota abundance (k_Bacteria.p_Bacteroidetes.c_Bacteroidia.o_Bacteroidales.f_Porphyromonadaceae)	rs12673975	A	G	A	G	-0.0775436	0.0170789	5.6172e-06	-0.0279	0.0509	0.5836	TRUE	0.00276869	21.4781
Autoimmune hepatitis	Gut microbiota abundance (k_Bacteria.p_Bacteroidetes.c_Bacteroidia.o_Bacteroidales.f_Porphyromonadaceae)	rs13070029	T	C	T	C	0.0869101	0.0192953	6.66162e-06	0.023	0.0542	0.6708	TRUE	0.00274954	21.3291
Autoimmune hepatitis	Gut microbiota abundance (k_Bacteria.p_Bacteroidetes.c_Bacteroidia.o_Bacteroidales.f_Porphyromonadaceae)	rs1363927	A	G	A	G	-0.119586	0.0259413	4.02893e-06	0.0508	0.0745	0.4948	TRUE	0.00277058	21.4927
Autoimmune hepatitis	Gut microbiota abundance (k_Bacteria.p_Bacteroidetes.c_Bacteroidia.o_Bacteroidales.f_Porphyromonadaceae)	rs1452703	A	G	A	G	0.0761138	0.0168897	6.58961e-06	0.0656	0.0506	0.1953	TRUE	0.00271641	21.0714
Autoimmune hepatitis	Gut microbiota abundance (k_Bacteria.p_Bacteroidetes.c_Bacteroidia.o_Bacteroidales.f_Porphyromonadaceae)	rs2236547	T	C	T	C	0.0949108	0.0213119	8.45162e-06	-0.0615	0.0599	0.3047	TRUE	0.00268219	20.8052
Autoimmune hepatitis	Gut microbiota abundance (k_Bacteria.p_Bacteroidetes.c_Bacteroidia.o_Bacteroidales.f_Porphyromonadaceae)	rs2448269	T	C	T	C	0.0958694	0.0215746	8.84545e-06	0.0199	0.0623	0.7489	TRUE	0.00284207	22.0489
Autoimmune hepatitis	Gut microbiota abundance (k_Bacteria.p_Bacteroidetes.c_Bacteroidia.o_Bacteroidales.f_Porphyromonadaceae)	rs3863318	C	A	C	A	-0.0733528	0.0164864	8.61569e-06	0.0237	0.0477	0.619001	TRUE	0.00264472	20.5138
Autoimmune hepatitis	Gut microbiota abundance (k_Bacteria.p_Bacteroidetes.c_Bacteroidia.o_Bacteroidales.f_Porphyromonadaceae)	rs41265179	T	G	T	G	-0.186507	0.0419988	8.96376e-06	0.1188	0.089	0.1818	TRUE	0.00338824	26.3005
Autoimmune hepatitis	Gut microbiota abundance (k_Bacteria.p_Bacteroidetes.c_Bacteroidia.o_Bacteroidales.f_Porphyromonadaceae)	rs56238206	A	G	A	G	0.108593	0.0235475	3.99485e-06	-0.0362	0.0726	0.618399	TRUE	0.00291634	22.6268
Autoimmune hepatitis	Gut microbiota abundance (k_Bacteria.p_Bacteroidetes.c_Bacteroidia.o_Bacteroidales.f_Porphyromonadaceae)	rs5767121	T	G	T	G	0.108883	0.0240491	5.96719e-06	-0.0217	0.0615	0.723901	TRUE	0.00271905	21.0919
Autoimmune hepatitis	Gut microbiota abundance (k_Bacteria.p_Bacteroidetes.c_Bacteroidia.o_Bacteroidales.f_Porphyromonadaceae)	rs9542263	C	T	C	T	0.0747894	0.0165338	6.08457e-06	0.0615	0.0477	0.1976	TRUE	0.00278204	21.5819
Autoimmune hepatitis	Gut microbiota abundance (k_Bacteria.p_Bacteroidetes.c_Bacteroidia.o_Bacteroidales.f_Prevotellaceae)	rs113315281	G	A	G	A	-0.148351	0.0297853	6.33665e-07	0.0587	0.07	0.4016	TRUE	0.00425357	33.0462
Autoimmune hepatitis	Gut microbiota abundance (k_Bacteria.p_Bacteroidetes.c_Bacteroidia.o_Bacteroidales.f_Prevotellaceae)	rs1510611	T	G	T	G	-0.0884672	0.0175327	4.51534e-07	0.0043	0.0493	0.9302	TRUE	0.00377383	29.305
Autoimmune hepatitis	Gut microbiota abundance (k_Bacteria.p_Bacteroidetes.c_Bacteroidia.o_Bacteroidales.f_Prevotellaceae)	rs26702	C	T	C	T	-0.0808769	0.0177656	5.30261e-06	-0.0374	0.0484	0.4403	TRUE	0.00312381	24.2415
Autoimmune hepatitis	Gut microbiota abundance (k_Bacteria.p_Bacteroidetes.c_Bacteroidia.o_Bacteroidales.f_Prevotellaceae)	rs4301441	G	T	G	T	0.144042	0.0292486	8.44695e-07	-0.0641	0.0643	0.3191	TRUE	0.00373914	29.0345
Autoimmune hepatitis	Gut microbiota abundance (k_Bacteria.p_Bacteroidetes.c_Bacteroidia.o_Bacteroidales.f_Prevotellaceae)	rs4432059	T	C	T	C	-0.0896231	0.0191325	2.80873e-06	0.0523	0.053	0.3231	TRUE	0.0036136	28.0562
Autoimmune hepatitis	Gut microbiota abundance (k_Bacteria.p_Bacteroidetes.c_Bacteroidia.o_Bacteroidales.f_Prevotellaceae)	rs55994980	A	G	A	G	0.103933	0.0233574	8.59983e-06	-0.0652	0.065	0.3159	TRUE	0.00344582	26.7491
Autoimmune hepatitis	Gut microbiota abundance (k_Bacteria.p_Bacteroidetes.c_Bacteroidia.o_Bacteroidales.f_Prevotellaceae)	rs73163971	T	C	T	C	-0.194918	0.043069	6.01908e-06	-0.187	0.1157	0.1061	TRUE	0.00371483	28.8451
Autoimmune hepatitis	Gut microbiota abundance (k_Bacteria.p_Bacteroidetes.c_Bacteroidia.o_Bacteroidales.f_Prevotellaceae)	rs7862521	T	G	T	G	0.080884	0.0180115	7.09921e-06	-0.0364	0.0487	0.4552	TRUE	0.003224	25.0215
Autoimmune hepatitis	Gut microbiota abundance (k_Bacteria.p_Bacteroidetes.c_Bacteroidia.o_Bacteroidales.f_Rikenellaceae)	rs11211406	A	C	A	C	0.0919539	0.0196408	2.844e-06	0.0857	0.0557	0.1238	TRUE	0.00281456	21.8349
Autoimmune hepatitis	Gut microbiota abundance (k_Bacteria.p_Bacteroidetes.c_Bacteroidia.o_Bacteroidales.f_Rikenellaceae)	rs2465506	T	C	T	C	-0.145905	0.0315429	3.73499e-06	0.05	0.0911	0.5831	TRUE	0.00279036	21.6466
Autoimmune hepatitis	Gut microbiota abundance (k_Bacteria.p_Bacteroidetes.c_Bacteroidia.o_Bacteroidales.f_Rikenellaceae)	rs4949447	G	A	G	A	-0.0771561	0.017272	7.92793e-06	-0.0173	0.0511	0.7346	TRUE	0.00257738	19.9901
Autoimmune hepatitis	Gut microbiota abundance (k_Bacteria.p_Bacteroidetes.c_Bacteroidia.o_Bacteroidales.f_Rikenellaceae)	rs6131687	A	G	A	G	-0.0715726	0.0160778	8.52177e-06	-0.0245	0.0476	0.6072	TRUE	0.00255582	19.8225
Autoimmune hepatitis	Gut microbiota abundance (k_Bacteria.p_Bacteroidetes.c_Bacteroidia.o_Bacteroidales.f_Rikenellaceae)	rs61881300	T	C	T	C	-0.100451	0.022395	7.27679e-06	0.045	0.061	0.4609	TRUE	0.002708	21.006
Autoimmune hepatitis	Gut microbiota abundance (k_Bacteria.p_Bacteroidetes.c_Bacteroidia.o_Bacteroidales.f_Rikenellaceae)	rs73344869	T	C	T	C	0.172423	0.0307724	2.1047e-08	-0.0319	0.1092	0.770501	TRUE	0.00410334	31.8742
Autoimmune hepatitis	Gut microbiota abundance (k_Bacteria.p_Bacteroidetes.c_Bacteroidia.o_Bacteroidales.f_Rikenellaceae)	rs74459573	C	T	C	T	0.088645	0.0200009	9.33383e-06	0.0376	0.0621	0.5447	TRUE	0.00250859	19.4553
Autoimmune hepatitis	Gut microbiota abundance (k_Bacteria.p_Bacteroidetes.c_Bacteroidia.o_Bacteroidales.f_Rikenellaceae)	rs77318370	G	A	G	A	0.172751	0.0388572	8.75649e-06	0.0496	0.1254	0.692599	TRUE	0.00306523	23.7856
Autoimmune hepatitis	Gut microbiota abundance (k_Bacteria.p_Bacteroidetes.c_Bacteroidia.o_Bacteroidales.f_Rikenellaceae)	rs831440	T	C	T	C	-0.0865621	0.0192898	7.20809e-06	0.0516	0.053	0.3304	TRUE	0.00268096	20.7957
Autoimmune hepatitis	Gut microbiota abundance (k_Bacteria.p_Bacteroidetes.c_Bacteroidia.o_Bacteroidales.f_Rikenellaceae)	rs9511112	G	A	G	A	0.0896655	0.0199605	7.05066e-06	0.0057	0.0539	0.9165	TRUE	0.00286857	22.2551
Autoimmune hepatitis	Gut microbiota abundance (k_Bacteria.p_Bacteroidetes.c_Bacteroidia.o_Bacteroidales.f_Rikenellaceae)	rs952822	A	G	A	G	0.0752055	0.016669	6.43132e-06	0.0294	0.0517	0.5693	TRUE	0.00266465	20.6688
Autoimmune hepatitis	Gut microbiota abundance (k_Bacteria.p_Firmicutes.c_Bacilli.o_Lactobacillales.f_Lactobacillaceae)	rs112241999	T	C	T	C	0.35592	0.0767043	3.48153e-06	0.0578	0.1071	0.5895	TRUE	0.0171492	134.981
Autoimmune hepatitis	Gut microbiota abundance (k_Bacteria.p_Firmicutes.c_Bacilli.o_Lactobacillales.f_Lactobacillaceae)	rs1149732	T	C	T	C	0.156996	0.0352505	8.43976e-06	-0.1304	0.0499	0.00896004	TRUE	0.0116461	91.1555
Autoimmune hepatitis	Gut microbiota abundance (k_Bacteria.p_Firmicutes.c_Bacilli.o_Lactobacillales.f_Lactobacillaceae)	rs11689862	G	T	G	T	-0.216861	0.048965	9.47196e-06	0.0605	0.081	0.4553	TRUE	0.0121574	95.2069
Autoimmune hepatitis	Gut microbiota abundance (k_Bacteria.p_Firmicutes.c_Bacilli.o_Lactobacillales.f_Lactobacillaceae)	rs12204031	A	T	A	T	-0.273266	0.0611533	7.87535e-06	0.0861	0.1216	0.4791	TRUE	0.0162793	128.021
Autoimmune hepatitis	Gut microbiota abundance (k_Bacteria.p_Firmicutes.c_Bacilli.o_Lactobacillales.f_Lactobacillaceae)	rs17457331	G	T	G	T	-0.277086	0.061724	7.15204e-06	-0.0616	0.0773	0.4252	TRUE	0.0129397	101.414
Autoimmune hepatitis	Gut microbiota abundance (k_Bacteria.p_Firmicutes.c_Bacilli.o_Lactobacillales.f_Lactobacillaceae)	rs2332915	C	G	C	G	-0.184069	0.037914	1.20445e-06	0.0603	0.078	0.4393	TRUE	0.0159421	125.326
Autoimmune hepatitis	Gut microbiota abundance (k_Bacteria.p_Firmicutes.c_Bacilli.o_Lactobacillales.f_Lactobacillaceae)	rs2598336	C	G	C	G	0.162166	0.0358989	6.26325e-06	-0.0786	0.0501	0.1165	TRUE	0.0126921	99.4483
Autoimmune hepatitis	Gut microbiota abundance (k_Bacteria.p_Firmicutes.c_Bacilli.o_Lactobacillales.f_Lactobacillaceae)	rs278502	G	A	G	A	0.165598	0.0367282	6.52109e-06	-0.0065	0.0506	0.8973	TRUE	0.0121905	95.4696
Autoimmune hepatitis	Gut microbiota abundance (k_Bacteria.p_Firmicutes.c_Bacilli.o_Lactobacillales.f_Lactobacillaceae)	rs2899931	T	G	T	G	0.184167	0.0405913	5.70282e-06	-0.0338	0.056	0.545801	TRUE	0.0124474	97.5065
Autoimmune hepatitis	Gut microbiota abundance (k_Bacteria.p_Firmicutes.c_Bacilli.o_Lactobacillales.f_Lactobacillaceae)	rs3135176	C	T	C	T	0.297472	0.0646219	4.15901e-06	-0.0564	0.0858	0.511	TRUE	0.0147812	116.063
Autoimmune hepatitis	Gut microbiota abundance (k_Bacteria.p_Firmicutes.c_Bacilli.o_Lactobacillales.f_Lactobacillaceae)	rs6684536	T	C	T	C	-0.18069	0.0406447	8.76415e-06	0.0124	0.0529	0.815	TRUE	0.0121038	94.7821
Autoimmune hepatitis	Gut microbiota abundance (k_Bacteria.p_Firmicutes.c_Bacilli.o_Lactobacillales.f_Lactobacillaceae)	rs76832256	C	T	C	T	-0.176148	0.0385687	4.94481e-06	-0.0395	0.0498	0.4275	TRUE	0.0120765	94.5656
Autoimmune hepatitis	Gut microbiota abundance (k_Bacteria.p_Firmicutes.c_Bacilli.o_Lactobacillales.f_Lactobacillaceae)	rs9559303	T	C	T	C	0.180256	0.0365293	8.03304e-07	0.0199	0.0491	0.685799	TRUE	0.0150273	118.025
Autoimmune hepatitis	Gut microbiota abundance (k_Bacteria.p_Firmicutes.c_Bacilli.o_Lactobacillales.f_Streptococcaceae)	rs11153641	C	T	C	T	-0.144528	0.0300958	1.56874e-06	0.1248	0.0561	0.0261903	TRUE	0.00685259	53.3774
Autoimmune hepatitis	Gut microbiota abundance (k_Bacteria.p_Firmicutes.c_Bacilli.o_Lactobacillales.f_Streptococcaceae)	rs12345570	T	C	T	C	-0.154409	0.0323208	1.77595e-06	-0.0897	0.0613	0.1434	TRUE	0.00668075	52.0299
Autoimmune hepatitis	Gut microbiota abundance (k_Bacteria.p_Firmicutes.c_Bacilli.o_Lactobacillales.f_Streptococcaceae)	rs13235500	G	A	G	A	0.150679	0.0331838	5.60622e-06	-0.0712	0.0675	0.2916	TRUE	0.00700867	54.6018
Autoimmune hepatitis	Gut microbiota abundance (k_Bacteria.p_Firmicutes.c_Bacilli.o_Lactobacillales.f_Streptococcaceae)	rs1901115	T	C	T	C	0.143701	0.0300179	1.69138e-06	-0.0514	0.107	0.6312	TRUE	0.0066222	51.5709
Autoimmune hepatitis	Gut microbiota abundance (k_Bacteria.p_Firmicutes.c_Bacilli.o_Lactobacillales.f_Streptococcaceae)	rs2610946	G	A	G	A	-0.167032	0.0374381	8.13692e-06	0.0606	0.0667	0.3637	TRUE	0.00692992	53.984
Autoimmune hepatitis	Gut microbiota abundance (k_Bacteria.p_Firmicutes.c_Bacilli.o_Lactobacillales.f_Streptococcaceae)	rs2668320	T	C	T	C	0.12428	0.0270266	4.25706e-06	-0.0237	0.0517	0.6466	TRUE	0.00620501	48.3017
Autoimmune hepatitis	Gut microbiota abundance (k_Bacteria.p_Firmicutes.c_Bacilli.o_Lactobacillales.f_Streptococcaceae)	rs28719561	C	T	C	T	0.209054	0.0455591	4.4617e-06	-0.1852	0.0766	0.0156801	TRUE	0.00670434	52.2149
Autoimmune hepatitis	Gut microbiota abundance (k_Bacteria.p_Firmicutes.c_Bacilli.o_Lactobacillales.f_Streptococcaceae)	rs3892326	C	T	C	T	-0.118422	0.0265076	7.91571e-06	0.0204	0.0505	0.6864	TRUE	0.00700088	54.5406
Autoimmune hepatitis	Gut microbiota abundance (k_Bacteria.p_Firmicutes.c_Bacilli.o_Lactobacillales.f_Streptococcaceae)	rs41294029	T	C	T	C	0.207403	0.0463357	7.60204e-06	-0.0033	0.0922	0.9711	TRUE	0.00645633	50.2707
Autoimmune hepatitis	Gut microbiota abundance (k_Bacteria.p_Firmicutes.c_Bacilli.o_Lactobacillales.f_Streptococcaceae)	rs72679838	G	A	G	A	0.165144	0.0369302	7.75675e-06	-0.0091	0.07	0.8963	TRUE	0.00599676	46.6708
Autoimmune hepatitis	Gut microbiota abundance (k_Bacteria.p_Firmicutes.c_Bacilli.o_Lactobacillales.f_Streptococcaceae)	rs73242161	C	A	C	A	-0.246374	0.0526148	2.8327e-06	0.0629	0.093	0.4987	TRUE	0.00638938	49.7461
Autoimmune hepatitis	Gut microbiota abundance (k_Bacteria.p_Firmicutes.c_Bacilli.o_Lactobacillales.f_Streptococcaceae)	rs73447940	A	C	A	C	0.205148	0.0405881	4.31748e-07	-0.0041	0.1011	0.968	TRUE	0.00769656	60.0024
Autoimmune hepatitis	Gut microbiota abundance (k_Bacteria.p_Firmicutes.c_Bacilli.o_Lactobacillales.f_Streptococcaceae)	rs74064457	A	G	A	G	0.11913	0.0258328	3.99595e-06	0.0714	0.0519	0.1688	TRUE	0.00636832	49.5811
Autoimmune hepatitis	Gut microbiota abundance (k_Bacteria.p_Firmicutes.c_Bacilli.o_Lactobacillales.f_Streptococcaceae)	rs75955305	A	C	A	C	-0.192862	0.0436049	9.73688e-06	0.1074	0.1088	0.3233	TRUE	0.00568508	44.2312
Autoimmune hepatitis	Gut microbiota abundance (k_Bacteria.p_Firmicutes.c_Bacilli.o_Lactobacillales.f_Streptococcaceae)	rs9828991	T	A	T	A	-0.135924	0.0270776	5.17249e-07	-0.0539	0.0954	0.572	TRUE	0.00771946	60.1823
Autoimmune hepatitis	Gut microbiota abundance (k_Bacteria.p_Firmicutes.c_Clostridia.o_Clostridiales.f_Clostridiaceae)	rs10106275	A	G	A	G	-0.114781	0.023154	7.14825e-07	0.0303	0.048	0.528	TRUE	0.00648546	50.4991
Autoimmune hepatitis	Gut microbiota abundance (k_Bacteria.p_Firmicutes.c_Clostridia.o_Clostridiales.f_Clostridiaceae)	rs111604729	T	C	T	C	-0.195978	0.0426563	4.341e-06	-0.0789	0.0882	0.371	TRUE	0.00598754	46.5987
Autoimmune hepatitis	Gut microbiota abundance (k_Bacteria.p_Firmicutes.c_Clostridia.o_Clostridiales.f_Clostridiaceae)	rs11969660	T	C	T	C	0.170942	0.036738	3.27115e-06	0.1306	0.0824	0.1129	TRUE	0.00574456	44.6966
Autoimmune hepatitis	Gut microbiota abundance (k_Bacteria.p_Firmicutes.c_Clostridia.o_Clostridiales.f_Clostridiaceae)	rs12923305	A	C	A	C	0.142402	0.0286354	6.59493e-07	0.0076	0.0578	0.8957	TRUE	0.00717132	55.878
Autoimmune hepatitis	Gut microbiota abundance (k_Bacteria.p_Firmicutes.c_Clostridia.o_Clostridiales.f_Clostridiaceae)	rs1531069	C	G	C	G	0.162681	0.0350188	3.39203e-06	0.0237	0.058	0.6826	TRUE	0.00629552	49.0107
Autoimmune hepatitis	Gut microbiota abundance (k_Bacteria.p_Firmicutes.c_Clostridia.o_Clostridiales.f_Clostridiaceae)	rs1572504	T	C	T	C	0.134667	0.0285797	2.45335e-06	-0.0949	0.0541	0.0790406	TRUE	0.00603472	46.968
Autoimmune hepatitis	Gut microbiota abundance (k_Bacteria.p_Firmicutes.c_Clostridia.o_Clostridiales.f_Clostridiaceae)	rs17626621	T	G	T	G	0.217385	0.0472657	4.24102e-06	-0.1126	0.1157	0.3306	TRUE	0.0060091	46.7674
Autoimmune hepatitis	Gut microbiota abundance (k_Bacteria.p_Firmicutes.c_Clostridia.o_Clostridiales.f_Clostridiaceae)	rs28577018	G	A	G	A	0.243328	0.0505872	1.50879e-06	-0.0843	0.0807	0.2965	TRUE	0.00640256	49.8494
Autoimmune hepatitis	Gut microbiota abundance (k_Bacteria.p_Firmicutes.c_Clostridia.o_Clostridiales.f_Clostridiaceae)	rs4924450	A	G	A	G	0.11646	0.0259694	7.30903e-06	0.045	0.0569	0.4284	TRUE	0.00563938	43.8736
Autoimmune hepatitis	Gut microbiota abundance (k_Bacteria.p_Firmicutes.c_Clostridia.o_Clostridiales.f_Clostridiaceae)	rs55834012	C	A	C	A	-0.111296	0.0241032	3.88472e-06	0.0288	0.0494	0.5602	TRUE	0.00574597	44.7077
Autoimmune hepatitis	Gut microbiota abundance (k_Bacteria.p_Firmicutes.c_Clostridia.o_Clostridiales.f_Clostridiales_noname)	rs12039057	G	A	G	A	-0.105024	0.0236295	8.80542e-06	0.0279	0.055	0.611599	TRUE	0.00448642	34.8634
Autoimmune hepatitis	Gut microbiota abundance (k_Bacteria.p_Firmicutes.c_Clostridia.o_Clostridiales.f_Clostridiales_noname)	rs315026	G	A	G	A	-0.101553	0.0228013	8.43626e-06	0.0435	0.052	0.403	TRUE	0.00443538	34.465
Autoimmune hepatitis	Gut microbiota abundance (k_Bacteria.p_Firmicutes.c_Clostridia.o_Clostridiales.f_Clostridiales_noname)	rs35903463	T	A	T	A	0.16143	0.0350324	4.06499e-06	-0.1208	0.1437	0.4008	TRUE	0.00502011	39.0315
Autoimmune hepatitis	Gut microbiota abundance (k_Bacteria.p_Firmicutes.c_Clostridia.o_Clostridiales.f_Clostridiales_noname)	rs36131910	A	G	A	G	0.235299	0.0485794	1.27506e-06	-0.0657	0.1307	0.6153	TRUE	0.00554197	43.1116
Autoimmune hepatitis	Gut microbiota abundance (k_Bacteria.p_Firmicutes.c_Clostridia.o_Clostridiales.f_Clostridiales_noname)	rs4939587	G	T	G	T	-0.132439	0.0266022	6.40841e-07	0.0942	0.0562	0.0934803	TRUE	0.00547855	42.6156
Autoimmune hepatitis	Gut microbiota abundance (k_Bacteria.p_Firmicutes.c_Clostridia.o_Clostridiales.f_Clostridiales_noname)	rs72896141	A	G	A	G	-0.171682	0.0366461	2.80156e-06	0.0208	0.0923	0.8216	TRUE	0.00595731	46.362
Autoimmune hepatitis	Gut microbiota abundance (k_Bacteria.p_Firmicutes.c_Clostridia.o_Clostridiales.f_Clostridiales_noname)	rs7402939	C	T	C	T	0.104932	0.0224615	2.98786e-06	0.0181	0.0489	0.711101	TRUE	0.00512607	39.8596
Autoimmune hepatitis	Gut microbiota abundance (k_Bacteria.p_Firmicutes.c_Clostridia.o_Clostridiales.f_Clostridiales_noname)	rs74564383	T	C	T	C	-0.225762	0.0487175	3.58484e-06	0.0089	0.122	0.9421	TRUE	0.00491023	38.173
Autoimmune hepatitis	Gut microbiota abundance (k_Bacteria.p_Firmicutes.c_Clostridia.o_Clostridiales.f_Eubacteriaceae)	rs1942648	T	C	T	C	0.154392	0.0342993	6.75305e-06	-0.08	0.0779	0.3044	TRUE	0.00271806	21.0842
Autoimmune hepatitis	Gut microbiota abundance (k_Bacteria.p_Firmicutes.c_Clostridia.o_Clostridiales.f_Eubacteriaceae)	rs2252668	A	G	A	G	0.104832	0.0229048	4.72052e-06	0.0346	0.0661	0.600999	TRUE	0.0028782	22.3301
Autoimmune hepatitis	Gut microbiota abundance (k_Bacteria.p_Firmicutes.c_Clostridia.o_Clostridiales.f_Eubacteriaceae)	rs3898456	T	C	T	C	-0.0824025	0.0182763	6.52229e-06	-0.0265	0.0547	0.627401	TRUE	0.00312258	24.232
Autoimmune hepatitis	Gut microbiota abundance (k_Bacteria.p_Firmicutes.c_Clostridia.o_Clostridiales.f_Eubacteriaceae)	rs4113953	C	G	C	G	0.0755761	0.0169817	8.56959e-06	0.0138	0.0521	0.791799	TRUE	0.00257744	19.9906
Autoimmune hepatitis	Gut microbiota abundance (k_Bacteria.p_Firmicutes.c_Clostridia.o_Clostridiales.f_Eubacteriaceae)	rs6021384	C	T	C	T	-0.0843257	0.0180317	2.91756e-06	-0.0534	0.0542	0.3242	TRUE	0.00293878	22.8014
Autoimmune hepatitis	Gut microbiota abundance (k_Bacteria.p_Firmicutes.c_Clostridia.o_Clostridiales.f_Eubacteriaceae)	rs9600403	C	A	C	A	0.0771876	0.0164372	2.65418e-06	-0.0283	0.0479	0.5543	TRUE	0.00295587	22.9344
Autoimmune hepatitis	Gut microbiota abundance (k_Bacteria.p_Firmicutes.c_Clostridia.o_Clostridiales.f_Lachnospiraceae)	rs11210592	G	A	G	A	0.105431	0.0205474	2.87992e-07	0.0367	0.057	0.52	TRUE	0.00345644	26.8318
Autoimmune hepatitis	Gut microbiota abundance (k_Bacteria.p_Firmicutes.c_Clostridia.o_Clostridiales.f_Lachnospiraceae)	rs113097655	T	A	T	A	-0.17575	0.0368833	1.88825e-06	0.1166	0.0903	0.1965	TRUE	0.00343472	26.6626
Autoimmune hepatitis	Gut microbiota abundance (k_Bacteria.p_Firmicutes.c_Clostridia.o_Clostridiales.f_Lachnospiraceae)	rs11625794	G	A	G	A	-0.074346	0.0167112	8.63197e-06	0.0238	0.0485	0.6231	TRUE	0.00272166	21.1122
Autoimmune hepatitis	Gut microbiota abundance (k_Bacteria.p_Firmicutes.c_Clostridia.o_Clostridiales.f_Lachnospiraceae)	rs116656500	C	T	C	T	-0.150967	0.0332048	5.45331e-06	-0.0704	0.1037	0.497299	TRUE	0.00280459	21.7573
Autoimmune hepatitis	Gut microbiota abundance (k_Bacteria.p_Firmicutes.c_Clostridia.o_Clostridiales.f_Lachnospiraceae)	rs11892661	G	T	G	T	-0.0885936	0.0195958	6.15361e-06	-0.0293	0.0593	0.6214	TRUE	0.0027697	21.4859
Autoimmune hepatitis	Gut microbiota abundance (k_Bacteria.p_Firmicutes.c_Clostridia.o_Clostridiales.f_Lachnospiraceae)	rs12619063	A	G	A	G	-0.0907745	0.0203645	8.2922e-06	-0.0165	0.0602	0.7838	TRUE	0.00282632	21.9264
Autoimmune hepatitis	Gut microbiota abundance (k_Bacteria.p_Firmicutes.c_Clostridia.o_Clostridiales.f_Lachnospiraceae)	rs166135	A	G	A	G	-0.073012	0.0162784	7.2845e-06	0.0275	0.0475	0.5627	TRUE	0.00265153	20.5667
Autoimmune hepatitis	Gut microbiota abundance (k_Bacteria.p_Firmicutes.c_Clostridia.o_Clostridiales.f_Lachnospiraceae)	rs2903645	C	T	C	T	-0.0747618	0.0167254	7.82348e-06	0.0089	0.0521	0.8643	TRUE	0.00259985	20.1649
Autoimmune hepatitis	Gut microbiota abundance (k_Bacteria.p_Firmicutes.c_Clostridia.o_Clostridiales.f_Lachnospiraceae)	rs61025394	A	G	A	G	-0.0907695	0.0204079	8.67721e-06	-0.117	0.0553	0.0344302	TRUE	0.00258967	20.0857
Autoimmune hepatitis	Gut microbiota abundance (k_Bacteria.p_Firmicutes.c_Clostridia.o_Clostridiales.f_Lachnospiraceae)	rs6558174	G	A	G	A	-0.0822329	0.0176301	3.09606e-06	-0.0235	0.0515	0.6484	TRUE	0.00288867	22.4115
Autoimmune hepatitis	Gut microbiota abundance (k_Bacteria.p_Firmicutes.c_Clostridia.o_Clostridiales.f_Lachnospiraceae)	rs7078960	G	A	G	A	0.0835007	0.0182234	4.60416e-06	-0.0357	0.0519	0.490801	TRUE	0.00324364	25.1744
Autoimmune hepatitis	Gut microbiota abundance (k_Bacteria.p_Firmicutes.c_Clostridia.o_Clostridiales.f_Lachnospiraceae)	rs9882102	A	G	A	G	-0.0760817	0.0165105	4.06434e-06	0.0057	0.048	0.906	TRUE	0.00282847	21.9431
Autoimmune hepatitis	Gut microbiota abundance (k_Bacteria.p_Firmicutes.c_Clostridia.o_Clostridiales.f_Oscillospiraceae)	rs10769221	A	G	A	G	0.141694	0.027228	1.95074e-07	0.2095	0.1375	0.1276	TRUE	0.00410099	31.8559
Autoimmune hepatitis	Gut microbiota abundance (k_Bacteria.p_Firmicutes.c_Clostridia.o_Clostridiales.f_Oscillospiraceae)	rs11087270	T	A	T	A	0.0873817	0.0185193	2.37679e-06	-0.0052	0.0566	0.9265	TRUE	0.00299168	23.2131
Autoimmune hepatitis	Gut microbiota abundance (k_Bacteria.p_Firmicutes.c_Clostridia.o_Clostridiales.f_Oscillospiraceae)	rs12446334	G	A	G	A	0.0938369	0.0200605	2.90115e-06	0.0687	0.0548	0.2095	TRUE	0.00351564	27.293
Autoimmune hepatitis	Gut microbiota abundance (k_Bacteria.p_Firmicutes.c_Clostridia.o_Clostridiales.f_Oscillospiraceae)	rs13119423	C	A	C	A	-0.110371	0.0239806	4.17426e-06	0.0793	0.0693	0.2523	TRUE	0.00293335	22.7592
Autoimmune hepatitis	Gut microbiota abundance (k_Bacteria.p_Firmicutes.c_Clostridia.o_Clostridiales.f_Oscillospiraceae)	rs34865636	T	A	T	A	-0.0828569	0.0176735	2.75626e-06	0.0072	0.055	0.8963	TRUE	0.00294942	22.8842
Autoimmune hepatitis	Gut microbiota abundance (k_Bacteria.p_Firmicutes.c_Clostridia.o_Clostridiales.f_Oscillospiraceae)	rs55682375	A	G	A	G	-0.158559	0.0351998	6.65135e-06	0.0493	0.1448	0.733599	TRUE	0.00316158	24.5355
Autoimmune hepatitis	Gut microbiota abundance (k_Bacteria.p_Firmicutes.c_Clostridia.o_Clostridiales.f_Oscillospiraceae)	rs56001939	C	T	C	T	-0.0795853	0.0170427	3.01557e-06	0.0009	0.0485	0.9851	TRUE	0.00292683	22.7085
Autoimmune hepatitis	Gut microbiota abundance (k_Bacteria.p_Firmicutes.c_Clostridia.o_Clostridiales.f_Oscillospiraceae)	rs7255582	T	C	T	C	-0.0800168	0.0169181	2.24895e-06	-0.0448	0.0505	0.3754	TRUE	0.0031004	24.0593
Autoimmune hepatitis	Gut microbiota abundance (k_Bacteria.p_Firmicutes.c_Clostridia.o_Clostridiales.f_Ruminococcaceae)	rs111854245	C	T	C	T	-0.109559	0.0247809	9.81884e-06	-0.1508	0.0641	0.0186299	TRUE	0.00295618	22.9368
Autoimmune hepatitis	Gut microbiota abundance (k_Bacteria.p_Firmicutes.c_Clostridia.o_Clostridiales.f_Ruminococcaceae)	rs117996720	A	C	A	C	-0.166308	0.0366775	5.7787e-06	0.0985	0.0909	0.2782	TRUE	0.00316035	24.526
Autoimmune hepatitis	Gut microbiota abundance (k_Bacteria.p_Firmicutes.c_Clostridia.o_Clostridiales.f_Ruminococcaceae)	rs154221	T	C	T	C	-0.114376	0.0255568	7.62816e-06	0.1113	0.0732	0.1285	TRUE	0.00259912	20.1592
Autoimmune hepatitis	Gut microbiota abundance (k_Bacteria.p_Firmicutes.c_Clostridia.o_Clostridiales.f_Ruminococcaceae)	rs17206746	T	A	T	A	0.0829663	0.0179829	3.95722e-06	-0.0256	0.0498	0.6065	TRUE	0.00282358	21.9051
Autoimmune hepatitis	Gut microbiota abundance (k_Bacteria.p_Firmicutes.c_Clostridia.o_Clostridiales.f_Ruminococcaceae)	rs4446400	T	C	T	C	-0.0734502	0.0165219	8.76395e-06	-0.0173	0.0481	0.7196	TRUE	0.00259148	20.0998
Autoimmune hepatitis	Gut microbiota abundance (k_Bacteria.p_Firmicutes.c_Clostridia.o_Clostridiales.f_Ruminococcaceae)	rs6887055	G	A	G	A	0.0915711	0.0202793	6.31655e-06	0.0181	0.0621	0.770999	TRUE	0.002718	21.0838
Autoimmune hepatitis	Gut microbiota abundance (k_Bacteria.p_Firmicutes.c_Clostridia.o_Clostridiales.f_Ruminococcaceae)	rs74949229	A	G	A	G	-0.141078	0.0283076	6.2362e-07	-0.0367	0.0905	0.6853	TRUE	0.00338584	26.2818
Autoimmune hepatitis	Gut microbiota abundance (k_Bacteria.p_Firmicutes.c_Erysipelotrichia.o_Erysipelotrichales.f_Erysipelotrichaceae)	rs11652559	C	T	C	T	0.115925	0.025306	4.62914e-06	-0.0746	0.0553	0.1776	TRUE	0.0041746	32.4301
Autoimmune hepatitis	Gut microbiota abundance (k_Bacteria.p_Firmicutes.c_Erysipelotrichia.o_Erysipelotrichales.f_Erysipelotrichaceae)	rs4975752	G	T	G	T	-0.101691	0.0230142	9.93368e-06	-0.0316	0.0558	0.5713	TRUE	0.00367246	28.5149
Autoimmune hepatitis	Gut microbiota abundance (k_Bacteria.p_Firmicutes.c_Erysipelotrichia.o_Erysipelotrichales.f_Erysipelotrichaceae)	rs62131327	C	T	C	T	0.146435	0.0330701	9.50955e-06	0.0388	0.0691	0.5748	TRUE	0.00402015	31.2254
Autoimmune hepatitis	Gut microbiota abundance (k_Bacteria.p_Firmicutes.c_Erysipelotrichia.o_Erysipelotrichales.f_Erysipelotrichaceae)	rs73037929	T	G	T	G	-0.210504	0.0439456	1.6669e-06	0.2601	0.1024	0.01109	TRUE	0.00452591	35.1716
Autoimmune hepatitis	Gut microbiota abundance (k_Bacteria.p_Firmicutes.c_Erysipelotrichia.o_Erysipelotrichales.f_Erysipelotrichaceae)	rs73114746	T	C	T	C	0.15327	0.0332861	4.13238e-06	-0.0444	0.0775	0.5662	TRUE	0.00421474	32.7432
Autoimmune hepatitis	Gut microbiota abundance (k_Bacteria.p_Firmicutes.c_Erysipelotrichia.o_Erysipelotrichales.f_Erysipelotrichaceae)	rs733330	G	A	G	A	0.100498	0.0213377	2.47879e-06	0.0003	0.0535	0.9953	TRUE	0.0045135	35.0748
Autoimmune hepatitis	Gut microbiota abundance (k_Bacteria.p_Firmicutes.c_Erysipelotrichia.o_Erysipelotrichales.f_Erysipelotrichaceae)	rs75298326	T	A	T	A	-0.183606	0.041519	9.769e-06	0.1507	0.1208	0.2124	TRUE	0.00376035	29.1999
Autoimmune hepatitis	Gut microbiota abundance (k_Bacteria.p_Firmicutes.c_Erysipelotrichia.o_Erysipelotrichales.f_Erysipelotrichaceae)	rs78685125	T	C	T	C	-0.174589	0.0392434	8.63177e-06	0.0306	0.1132	0.7867	TRUE	0.0038062	29.5573
Autoimmune hepatitis	Gut microbiota abundance (k_Bacteria.p_Firmicutes.c_Negativicutes.o_Selenomonadales.f_Acidaminococcaceae)	rs11850002	C	A	C	A	-0.130019	0.028663	5.72941e-06	-0.0086	0.0545	0.8754	TRUE	0.00696638	54.27
Autoimmune hepatitis	Gut microbiota abundance (k_Bacteria.p_Firmicutes.c_Negativicutes.o_Selenomonadales.f_Acidaminococcaceae)	rs2303658	A	G	A	G	-0.127219	0.0283984	7.47137e-06	-0.0155	0.0503	0.7582	TRUE	0.00717998	55.946
Autoimmune hepatitis	Gut microbiota abundance (k_Bacteria.p_Firmicutes.c_Negativicutes.o_Selenomonadales.f_Acidaminococcaceae)	rs55751855	G	A	G	A	0.134359	0.0290493	3.74214e-06	-0.0852	0.056	0.128	TRUE	0.00757911	59.0797
Autoimmune hepatitis	Gut microbiota abundance (k_Bacteria.p_Firmicutes.c_Negativicutes.o_Selenomonadales.f_Acidaminococcaceae)	rs67391746	C	T	C	T	-0.162536	0.0362279	7.24036e-06	0.0234	0.0634	0.7117	TRUE	0.00702246	54.71
Autoimmune hepatitis	Gut microbiota abundance (k_Bacteria.p_Firmicutes.c_Negativicutes.o_Selenomonadales.f_Acidaminococcaceae)	rs76411331	T	C	T	C	-0.19787	0.0443618	8.1822e-06	-0.079	0.0764	0.3014	TRUE	0.00745238	58.0845
Autoimmune hepatitis	Gut microbiota abundance (k_Bacteria.p_Firmicutes.c_Negativicutes.o_Selenomonadales.f_Acidaminococcaceae)	rs7787688	T	C	T	C	-0.130716	0.0274759	1.96029e-06	0.0572	0.0506	0.2582	TRUE	0.00834177	65.0748
Autoimmune hepatitis	Gut microbiota abundance (k_Bacteria.p_Firmicutes.c_Negativicutes.o_Selenomonadales.f_Acidaminococcaceae)	rs7797421	T	C	T	C	0.16619	0.0354633	2.78253e-06	-0.0398	0.0571	0.4851	TRUE	0.00833449	65.0175
Autoimmune hepatitis	Gut microbiota abundance (k_Bacteria.p_Firmicutes.c_Negativicutes.o_Selenomonadales.f_Veillonellaceae)	rs11804833	T	C	T	C	-0.126683	0.0278625	5.44866e-06	0.0097	0.0735	0.8952	TRUE	0.0041279	32.0658
Autoimmune hepatitis	Gut microbiota abundance (k_Bacteria.p_Firmicutes.c_Negativicutes.o_Selenomonadales.f_Veillonellaceae)	rs11881631	G	A	G	A	0.225631	0.0487924	3.75872e-06	0.1148	0.0909	0.207	TRUE	0.00617493	48.066
Autoimmune hepatitis	Gut microbiota abundance (k_Bacteria.p_Firmicutes.c_Negativicutes.o_Selenomonadales.f_Veillonellaceae)	rs1882135	G	T	G	T	-0.090728	0.020247	7.42745e-06	0.0872	0.0521	0.0942996	TRUE	0.00376767	29.2569
Autoimmune hepatitis	Gut microbiota abundance (k_Bacteria.p_Firmicutes.c_Negativicutes.o_Selenomonadales.f_Veillonellaceae)	rs2347496	G	T	G	T	-0.0930453	0.0197255	2.39337e-06	0.045	0.0487	0.3555	TRUE	0.00415386	32.2683
Autoimmune hepatitis	Gut microbiota abundance (k_Bacteria.p_Firmicutes.c_Negativicutes.o_Selenomonadales.f_Veillonellaceae)	rs258816	A	C	A	C	0.100039	0.0211144	2.15869e-06	-0.0399	0.0486	0.4115	TRUE	0.00480164	37.3247
Autoimmune hepatitis	Gut microbiota abundance (k_Bacteria.p_Firmicutes.c_Negativicutes.o_Selenomonadales.f_Veillonellaceae)	rs28393833	T	C	T	C	-0.111547	0.0249138	7.5591e-06	-0.0451	0.0579	0.4357	TRUE	0.0040183	31.211
Autoimmune hepatitis	Gut microbiota abundance (k_Bacteria.p_Firmicutes.c_Negativicutes.o_Selenomonadales.f_Veillonellaceae)	rs35025485	A	G	A	G	0.19416	0.03752	2.28108e-07	0.0335	0.1015	0.741199	TRUE	0.00511719	39.7902
Autoimmune hepatitis	Gut microbiota abundance (k_Bacteria.p_Firmicutes.c_Negativicutes.o_Selenomonadales.f_Veillonellaceae)	rs6105994	A	G	A	G	0.0931033	0.0205603	5.94566e-06	-0.0036	0.0494	0.9417	TRUE	0.0040576	31.5175
Autoimmune hepatitis	Gut microbiota abundance (k_Bacteria.p_Firmicutes.c_Negativicutes.o_Selenomonadales.f_Veillonellaceae)	rs62024270	A	G	A	G	0.100571	0.020125	5.81246e-07	0.0135	0.0514	0.7935	TRUE	0.0047249	36.7254
Autoimmune hepatitis	Gut microbiota abundance (k_Bacteria.p_Firmicutes.c_Negativicutes.o_Selenomonadales.f_Veillonellaceae)	rs62165977	T	C	T	C	0.117901	0.0259445	5.50985e-06	-0.0564	0.0657	0.3911	TRUE	0.00389302	30.2341
Autoimmune hepatitis	Gut microbiota abundance (k_Bacteria.p_Firmicutes.c_Negativicutes.o_Selenomonadales.f_Veillonellaceae)	rs6701211	A	G	A	G	-0.17341	0.0385777	6.95392e-06	-0.0219	0.0802	0.784401	TRUE	0.00407019	31.6157
Autoimmune hepatitis	Gut microbiota abundance (k_Bacteria.p_Firmicutes.c_Negativicutes.o_Selenomonadales.f_Veillonellaceae)	rs7746214	A	G	A	G	0.102716	0.0224918	4.95233e-06	0.0718	0.0532	0.177	TRUE	0.00402324	31.2495
Autoimmune hepatitis	Gut microbiota abundance (k_Bacteria.p_Proteobacteria.c_Betaproteobacteria.o_Burkholderiales.f_Burkholderiales_noname)	rs10507465	C	T	C	T	-0.139037	0.0297642	2.99337e-06	-0.033	0.0585	0.5732	TRUE	0.00718578	55.9916
Autoimmune hepatitis	Gut microbiota abundance (k_Bacteria.p_Proteobacteria.c_Betaproteobacteria.o_Burkholderiales.f_Burkholderiales_noname)	rs10895784	G	A	G	A	0.120714	0.0257173	2.6809e-06	-0.037	0.0509	0.467	TRUE	0.00686482	53.4733
Autoimmune hepatitis	Gut microbiota abundance (k_Bacteria.p_Proteobacteria.c_Betaproteobacteria.o_Burkholderiales.f_Burkholderiales_noname)	rs11144350	G	A	G	A	-0.138725	0.029365	2.31079e-06	-0.1151	0.0572	0.0441103	TRUE	0.00758814	59.1507
Autoimmune hepatitis	Gut microbiota abundance (k_Bacteria.p_Proteobacteria.c_Betaproteobacteria.o_Burkholderiales.f_Burkholderiales_noname)	rs12941005	C	T	C	T	-0.191247	0.0424092	6.49591e-06	0.1251	0.0815	0.1247	TRUE	0.00639043	49.7543
Autoimmune hepatitis	Gut microbiota abundance (k_Bacteria.p_Proteobacteria.c_Betaproteobacteria.o_Burkholderiales.f_Burkholderiales_noname)	rs13257050	A	C	A	C	0.130578	0.0287645	5.63741e-06	0.0371	0.0533	0.486	TRUE	0.00686555	53.4791
Autoimmune hepatitis	Gut microbiota abundance (k_Bacteria.p_Proteobacteria.c_Betaproteobacteria.o_Burkholderiales.f_Burkholderiales_noname)	rs1533824	C	T	C	T	0.137173	0.0266356	2.60501e-07	0.046	0.0528	0.3837	TRUE	0.00831421	64.8579
Autoimmune hepatitis	Gut microbiota abundance (k_Bacteria.p_Proteobacteria.c_Betaproteobacteria.o_Burkholderiales.f_Burkholderiales_noname)	rs16923154	G	A	G	A	0.208221	0.0440879	2.32552e-06	0.0421	0.0721	0.558799	TRUE	0.00691799	53.8904
Autoimmune hepatitis	Gut microbiota abundance (k_Bacteria.p_Proteobacteria.c_Betaproteobacteria.o_Burkholderiales.f_Burkholderiales_noname)	rs1792325	T	C	T	C	-0.13059	0.0282128	3.67849e-06	0.0068	0.0485	0.8884	TRUE	0.00817767	63.784
Autoimmune hepatitis	Gut microbiota abundance (k_Bacteria.p_Proteobacteria.c_Betaproteobacteria.o_Burkholderiales.f_Burkholderiales_noname)	rs1860691	G	A	G	A	0.144647	0.0322121	7.10739e-06	-0.1226	0.0633	0.0528603	TRUE	0.00626689	48.7864
Autoimmune hepatitis	Gut microbiota abundance (k_Bacteria.p_Proteobacteria.c_Betaproteobacteria.o_Burkholderiales.f_Burkholderiales_noname)	rs4717625	G	A	G	A	0.173906	0.0358947	1.26681e-06	-0.0037	0.0595	0.9508	TRUE	0.00739398	57.6259
Autoimmune hepatitis	Gut microbiota abundance (k_Bacteria.p_Proteobacteria.c_Betaproteobacteria.o_Burkholderiales.f_Burkholderiales_noname)	rs6664382	C	G	C	G	0.232224	0.0507396	4.72193e-06	-0.082	0.1251	0.512	TRUE	0.00654434	50.9605
Autoimmune hepatitis	Gut microbiota abundance (k_Bacteria.p_Proteobacteria.c_Betaproteobacteria.o_Burkholderiales.f_Burkholderiales_noname)	rs73653217	T	A	T	A	-0.174748	0.0351745	6.76285e-07	-0.0602	0.067	0.3691	TRUE	0.0081435	63.5153
Autoimmune hepatitis	Gut microbiota abundance (k_Bacteria.p_Proteobacteria.c_Betaproteobacteria.o_Burkholderiales.f_Burkholderiales_noname)	rs9468851	G	A	G	A	-0.132857	0.0297659	8.06659e-06	-0.1001	0.0969	0.3016	TRUE	0.00634467	49.3958
Autoimmune hepatitis	Gut microbiota abundance (k_Bacteria.p_Proteobacteria.c_Betaproteobacteria.o_Burkholderiales.f_Oxalobacteraceae)	rs10865362	T	C	T	C	-0.148048	0.0333796	9.19539e-06	0.0961	0.0608	0.1143	TRUE	0.00704784	54.9091
Autoimmune hepatitis	Gut microbiota abundance (k_Bacteria.p_Proteobacteria.c_Betaproteobacteria.o_Burkholderiales.f_Oxalobacteraceae)	rs11068499	A	G	A	G	-0.163287	0.0363068	6.87844e-06	-0.0601	0.0622	0.3335	TRUE	0.00705809	54.9895
Autoimmune hepatitis	Gut microbiota abundance (k_Bacteria.p_Proteobacteria.c_Betaproteobacteria.o_Burkholderiales.f_Oxalobacteraceae)	rs12725104	G	A	G	A	0.15492	0.0346453	7.76408e-06	-0.0976	0.0685	0.1539	TRUE	0.00699524	54.4964
Autoimmune hepatitis	Gut microbiota abundance (k_Bacteria.p_Proteobacteria.c_Betaproteobacteria.o_Burkholderiales.f_Oxalobacteraceae)	rs17562516	A	T	A	T	-0.138562	0.0291834	2.05475e-06	-0.0333	0.0529	0.5293	TRUE	0.0080802	63.0176
Autoimmune hepatitis	Gut microbiota abundance (k_Bacteria.p_Proteobacteria.c_Betaproteobacteria.o_Burkholderiales.f_Oxalobacteraceae)	rs1861231	A	G	A	G	-0.154011	0.0307211	5.35353e-07	-0.0603	0.0545	0.2685	TRUE	0.00909291	70.9883
Autoimmune hepatitis	Gut microbiota abundance (k_Bacteria.p_Proteobacteria.c_Betaproteobacteria.o_Burkholderiales.f_Oxalobacteraceae)	rs2336943	T	C	T	C	0.139031	0.0306724	5.82157e-06	-0.043	0.0551	0.4352	TRUE	0.00748387	58.3318
Autoimmune hepatitis	Gut microbiota abundance (k_Bacteria.p_Proteobacteria.c_Betaproteobacteria.o_Burkholderiales.f_Oxalobacteraceae)	rs35921003	C	A	C	A	-0.221395	0.0497349	8.52727e-06	0.0095	0.1066	0.9294	TRUE	0.00735314	57.3053
Autoimmune hepatitis	Gut microbiota abundance (k_Bacteria.p_Proteobacteria.c_Betaproteobacteria.o_Burkholderiales.f_Oxalobacteraceae)	rs3745098	T	G	T	G	0.128373	0.0273541	2.69197e-06	0.0013	0.0476	0.9776	TRUE	0.00814131	63.4981
Autoimmune hepatitis	Gut microbiota abundance (k_Bacteria.p_Proteobacteria.c_Betaproteobacteria.o_Burkholderiales.f_Oxalobacteraceae)	rs4889373	G	A	G	A	0.130841	0.0292173	7.52783e-06	0.064	0.0598	0.2849	TRUE	0.00689859	53.7382
Autoimmune hepatitis	Gut microbiota abundance (k_Bacteria.p_Proteobacteria.c_Betaproteobacteria.o_Burkholderiales.f_Oxalobacteraceae)	rs73918563	C	T	C	T	-0.273973	0.0585581	2.88769e-06	-0.0037	0.1335	0.9777	TRUE	0.00800076	62.393
Autoimmune hepatitis	Gut microbiota abundance (k_Bacteria.p_Proteobacteria.c_Betaproteobacteria.o_Burkholderiales.f_Sutterellaceae)	rs11113910	A	C	A	C	-0.111451	0.023851	2.97132e-06	-0.0308	0.0806	0.7019	TRUE	0.00297506	23.0838
Autoimmune hepatitis	Gut microbiota abundance (k_Bacteria.p_Proteobacteria.c_Betaproteobacteria.o_Burkholderiales.f_Sutterellaceae)	rs1420536	G	A	G	A	0.0738342	0.0165908	8.57433e-06	-0.0758	0.0888	0.3937	TRUE	0.00271485	21.0593
Autoimmune hepatitis	Gut microbiota abundance (k_Bacteria.p_Proteobacteria.c_Betaproteobacteria.o_Burkholderiales.f_Sutterellaceae)	rs2004833	T	G	T	G	0.0767079	0.0170252	6.62018e-06	-0.033	0.0495	0.5049	TRUE	0.00267101	20.7183
Autoimmune hepatitis	Gut microbiota abundance (k_Bacteria.p_Proteobacteria.c_Betaproteobacteria.o_Burkholderiales.f_Sutterellaceae)	rs2834333	A	C	A	C	-0.0822713	0.0162658	4.23819e-07	0.0306	0.0484	0.528	TRUE	0.00336595	26.1269
Autoimmune hepatitis	Gut microbiota abundance (k_Bacteria.p_Proteobacteria.c_Betaproteobacteria.o_Burkholderiales.f_Sutterellaceae)	rs28517505	A	G	A	G	0.0784057	0.0175998	8.39228e-06	-0.0331	0.051	0.5158	TRUE	0.00264336	20.5033
Autoimmune hepatitis	Gut microbiota abundance (k_Bacteria.p_Proteobacteria.c_Betaproteobacteria.o_Burkholderiales.f_Sutterellaceae)	rs59033852	C	T	C	T	-0.159079	0.0340677	3.0194e-06	-0.1405	0.0857	0.1011	TRUE	0.00306137	23.7555
Autoimmune hepatitis	Gut microbiota abundance (k_Bacteria.p_Proteobacteria.c_Betaproteobacteria.o_Burkholderiales.f_Sutterellaceae)	rs74034215	C	T	C	T	0.130627	0.026673	9.71449e-07	-0.0069	0.0915	0.9395	TRUE	0.00338932	26.309
Autoimmune hepatitis	Gut microbiota abundance (k_Bacteria.p_Proteobacteria.c_Betaproteobacteria.o_Burkholderiales.f_Sutterellaceae)	rs76883601	C	T	C	T	0.136403	0.0295783	3.99623e-06	0.0409	0.08	0.6089	TRUE	0.00288686	22.3974
Autoimmune hepatitis	Gut microbiota abundance (k_Bacteria.p_Proteobacteria.c_Betaproteobacteria.o_Burkholderiales.f_Sutterellaceae)	rs9673456	G	T	G	T	-0.0822555	0.016948	1.21356e-06	-0.0198	0.0485	0.6834	TRUE	0.00329648	25.5859
Autoimmune hepatitis	Gut microbiota abundance (k_Bacteria.p_Proteobacteria.c_Deltaproteobacteria.o_Desulfovibrionales.f_Desulfovibrionaceae)	rs10087056	A	C	A	C	-0.0821171	0.0175092	2.73294e-06	-0.0538	0.048	0.263	TRUE	0.00319545	24.7992
Autoimmune hepatitis	Gut microbiota abundance (k_Bacteria.p_Proteobacteria.c_Deltaproteobacteria.o_Desulfovibrionales.f_Desulfovibrionaceae)	rs11219805	C	T	C	T	0.0953695	0.0196637	1.23441e-06	0.0094	0.053	0.8594	TRUE	0.00353457	27.4404
Autoimmune hepatitis	Gut microbiota abundance (k_Bacteria.p_Proteobacteria.c_Deltaproteobacteria.o_Desulfovibrionales.f_Desulfovibrionaceae)	rs237461	C	T	C	T	-0.0851866	0.018658	4.97829e-06	0.0103	0.05	0.8367	TRUE	0.00299315	23.2245
Autoimmune hepatitis	Gut microbiota abundance (k_Bacteria.p_Proteobacteria.c_Deltaproteobacteria.o_Desulfovibrionales.f_Desulfovibrionaceae)	rs2990682	G	C	G	C	0.0839517	0.0185872	6.2829e-06	-0.0582	0.0517	0.2605	TRUE	0.00298598	23.1687
Autoimmune hepatitis	Gut microbiota abundance (k_Bacteria.p_Proteobacteria.c_Deltaproteobacteria.o_Desulfovibrionales.f_Desulfovibrionaceae)	rs73539554	T	C	T	C	-0.152531	0.0339861	7.18836e-06	0.0575	0.1099	0.6009	TRUE	0.00366468	28.4542
Autoimmune hepatitis	Gut microbiota abundance (k_Bacteria.p_Proteobacteria.c_Deltaproteobacteria.o_Desulfovibrionales.f_Desulfovibrionaceae)	rs73966738	C	G	C	G	-0.127521	0.0287266	9.03275e-06	-0.1445	0.0798	0.0701294	TRUE	0.00299023	23.2018
Autoimmune hepatitis	Gut microbiota abundance (k_Bacteria.p_Proteobacteria.c_Gammaproteobacteria.o_Enterobacteriales.f_Enterobacteriaceae)	rs112572980	G	A	G	A	0.190198	0.0427408	8.58598e-06	-0.0158	0.0947	0.8675	TRUE	0.00361665	28.0799
Autoimmune hepatitis	Gut microbiota abundance (k_Bacteria.p_Proteobacteria.c_Gammaproteobacteria.o_Enterobacteriales.f_Enterobacteriaceae)	rs113117201	T	C	T	C	0.197345	0.0439409	7.08386e-06	-0.0678	0.1072	0.5273	TRUE	0.00431118	33.4957
Autoimmune hepatitis	Gut microbiota abundance (k_Bacteria.p_Proteobacteria.c_Gammaproteobacteria.o_Enterobacteriales.f_Enterobacteriaceae)	rs115534005	C	T	C	T	0.229202	0.044755	3.03501e-07	-0.1252	0.1315	0.341	TRUE	0.00506605	39.3905
Autoimmune hepatitis	Gut microbiota abundance (k_Bacteria.p_Proteobacteria.c_Gammaproteobacteria.o_Enterobacteriales.f_Enterobacteriaceae)	rs13138313	T	C	T	C	0.0851873	0.0189584	7.01052e-06	0.1143	0.0519	0.0275499	TRUE	0.00352242	27.3458
Autoimmune hepatitis	Gut microbiota abundance (k_Bacteria.p_Proteobacteria.c_Gammaproteobacteria.o_Enterobacteriales.f_Enterobacteriaceae)	rs13166339	G	A	G	A	-0.180471	0.0381964	2.30335e-06	0.0812	0.1494	0.5868	TRUE	0.00401151	31.158
Autoimmune hepatitis	Gut microbiota abundance (k_Bacteria.p_Proteobacteria.c_Gammaproteobacteria.o_Pasteurellales.f_Pasteurellaceae)	rs12254965	G	A	G	A	-0.194897	0.0437944	8.57591e-06	-0.0055	0.0699	0.9368	TRUE	0.00912803	71.265
Autoimmune hepatitis	Gut microbiota abundance (k_Bacteria.p_Proteobacteria.c_Gammaproteobacteria.o_Pasteurellales.f_Pasteurellaceae)	rs56162052	C	T	C	T	-0.156607	0.033411	2.76866e-06	-0.0105	0.052	0.8407	TRUE	0.00979058	76.4888
Autoimmune hepatitis	Gut microbiota abundance (k_Bacteria.p_Proteobacteria.c_Gammaproteobacteria.o_Pasteurellales.f_Pasteurellaceae)	rs7132825	A	G	A	G	0.22574	0.0503199	7.25421e-06	0.1701	0.0933	0.0682905	TRUE	0.00810198	63.1889
Autoimmune hepatitis	Gut microbiota abundance (k_Bacteria.p_Verrucomicrobia.c_Verrucomicrobiae.o_Verrucomicrobiales.f_Verrucomicrobiaceae)	rs12710731	T	C	T	C	0.0909052	0.0199384	5.13251e-06	0.0634	0.0509	0.213	TRUE	0.00340782	26.453
Autoimmune hepatitis	Gut microbiota abundance (k_Bacteria.p_Verrucomicrobia.c_Verrucomicrobiae.o_Verrucomicrobiales.f_Verrucomicrobiaceae)	rs1298928	G	T	G	T	0.106836	0.0236374	6.19028e-06	0.0453	0.0674	0.5019	TRUE	0.00341238	26.4886
Autoimmune hepatitis	Gut microbiota abundance (k_Bacteria.p_Verrucomicrobia.c_Verrucomicrobiae.o_Verrucomicrobiales.f_Verrucomicrobiaceae)	rs1532932	G	A	G	A	-0.0999736	0.0223101	7.42643e-06	0.0187	0.059	0.751799	TRUE	0.00335403	26.0341
Autoimmune hepatitis	Gut microbiota abundance (k_Bacteria.p_Verrucomicrobia.c_Verrucomicrobiae.o_Verrucomicrobiales.f_Verrucomicrobiaceae)	rs2523176	T	C	T	C	0.109575	0.0241815	5.86084e-06	0.0638	0.0754	0.397	TRUE	0.00390065	30.2936
Autoimmune hepatitis	Gut microbiota abundance (k_Bacteria.p_Verrucomicrobia.c_Verrucomicrobiae.o_Verrucomicrobiales.f_Verrucomicrobiaceae)	rs35895642	T	C	T	C	0.109943	0.0229035	1.58453e-06	0.1092	0.0587	0.0628507	TRUE	0.00384733	29.8779
Autoimmune hepatitis	Gut microbiota abundance (k_Bacteria.p_Verrucomicrobia.c_Verrucomicrobiae.o_Verrucomicrobiales.f_Verrucomicrobiaceae)	rs36119306	T	A	T	A	0.108913	0.0234524	3.4172e-06	-0.045	0.0631	0.476	TRUE	0.00375735	29.1765
Autoimmune hepatitis	Gut microbiota abundance (k_Bacteria.p_Verrucomicrobia.c_Verrucomicrobiae.o_Verrucomicrobiales.f_Verrucomicrobiaceae)	rs4670221	G	C	G	C	-0.0902038	0.0201434	7.53147e-06	-0.0439	0.0508	0.3866	TRUE	0.00347001	26.9374
Autoimmune hepatitis	Gut microbiota abundance (k_Bacteria.p_Verrucomicrobia.c_Verrucomicrobiae.o_Verrucomicrobiales.f_Verrucomicrobiaceae)	rs55926131	T	C	T	C	-0.105931	0.0202559	1.69828e-07	0.0319	0.0475	0.501601	TRUE	0.00533159	41.4663
Autoimmune hepatitis	Gut microbiota abundance (k_Bacteria.p_Verrucomicrobia.c_Verrucomicrobiae.o_Verrucomicrobiales.f_Verrucomicrobiaceae)	rs68058313	T	C	T	C	0.191014	0.039289	1.16343e-06	0.0066	0.0847	0.9381	TRUE	0.00438325	34.0581
Autoimmune hepatitis	Gut microbiota abundance (k_Bacteria.p_Verrucomicrobia.c_Verrucomicrobiae.o_Verrucomicrobiales.f_Verrucomicrobiaceae)	rs6823767	C	T	C	T	0.0928291	0.0207199	7.45796e-06	0.0029	0.0517	0.956	TRUE	0.00332698	25.8234
Autoimmune hepatitis	Gut microbiota abundance (k_Bacteria.p_Verrucomicrobia.c_Verrucomicrobiae.o_Verrucomicrobiales.f_Verrucomicrobiaceae)	rs7482174	G	A	G	A	-0.085249	0.018956	6.88478e-06	-0.0385	0.0515	0.4552	TRUE	0.00352524	27.3678
Autoimmune hepatitis	Gut microbiota abundance (k_Bacteria.p_Verrucomicrobia.c_Verrucomicrobiae.o_Verrucomicrobiales.f_Verrucomicrobiaceae)	rs79041579	A	G	A	G	0.127241	0.0244437	1.93486e-07	-0.0829	0.0602	0.1683	TRUE	0.00483919	37.618
Autoimmune hepatitis	Gut microbiota abundance (k_Bacteria.p_Verrucomicrobia.c_Verrucomicrobiae.o_Verrucomicrobiales.f_Verrucomicrobiaceae)	rs7912369	G	A	G	A	0.088377	0.0199345	9.27684e-06	-0.0153	0.0531	0.772499	TRUE	0.00326264	25.3224
Autoimmune hepatitis	Gut microbiota abundance (k_Bacteria.p_Verrucomicrobia.c_Verrucomicrobiae.o_Verrucomicrobiales.f_Verrucomicrobiaceae)	rs9368149	G	A	G	A	-0.124435	0.0259939	1.69208e-06	-0.1179	0.0681	0.0832492	TRUE	0.00442024	34.3468
Autoimmune hepatitis	Gut microbiota abundance (k_Bacteria.p_Actinobacteria.c_Actinobacteria.o_Actinomycetales.f_Micrococcaceae.g_Rothia)	rs17049177	A	G	A	G	-0.258588	0.0535065	1.34602e-06	-0.0403	0.0795	0.6124	TRUE	0.0131912	103.411
Autoimmune hepatitis	Gut microbiota abundance (k_Bacteria.p_Actinobacteria.c_Actinobacteria.o_Actinomycetales.f_Micrococcaceae.g_Rothia)	rs616801	A	G	A	G	0.247295	0.0525607	2.53951e-06	0.0187	0.0688	0.7863	TRUE	0.0129019	101.113
Autoimmune hepatitis	Gut microbiota abundance (k_Bacteria.p_Actinobacteria.c_Actinobacteria.o_Actinomycetales.f_Micrococcaceae.g_Rothia)	rs709159	A	C	A	C	-0.173838	0.0373515	3.25387e-06	-0.035	0.0566	0.5362	TRUE	0.0110448	86.3969
Autoimmune hepatitis	Gut microbiota abundance (k_Bacteria.p_Actinobacteria.c_Actinobacteria.o_Actinomycetales.f_Micrococcaceae.g_Rothia)	rs80010435	A	G	A	G	-0.324347	0.0726073	7.92739e-06	0.0577	0.1052	0.5836	TRUE	0.0106249	83.0767
[truncated: 8,323 more rows]

## Sheet: Supplementary Table S2
Supplementary Table S2 Mendelian randomization and Sensitivity analysis of gut microbiota and Autoimmune hepatitis
[truncated: 404 more rows]

## Sheet: Supplementary Table S3
Supplementary Table S3 Mendelian randomization and Sensitivity analysis of gut microbiota and Primary biliary cholangitis
[truncated: 403 more rows]

[truncated: 10 more sheets: Supplementary Table S4, Supplementary Table S5, Supplementary Table S6, Supplementary Table S7, Supplementary Table S8   , Supplementary Table  S9, Supplementary Table  S10, Supplementary Table S11, Supplementary Table S12, Supplementary Table S13]
